# Supplementary material for: Methyl N-{4-[(4-meth­oxy­phen­oxy)meth­yl]-2-oxo-2H-chromen-7-yl}carbamate
Source: Acta Crystallogr Sect E Struct Rep Online. 2012 May 16;68(Pt 6):o1734. doi: 10.1107/S160053681202048X (PMC3379323; doi:10.1107/S160053681202048X)
Supplement: Supplementary file 1 [file e-68-o1734-sup1.cif]

##############################################################################
#                                                                            #
# This CIF contains the data in a paper accepted for publication in          #
# Acta Crystallographica Section E. It conforms to the requirements of       #
# Notes for Authors for Acta Crystallographica Section E, and has been       #
# peer reviewed under the auspices of the IUCr Commission on Journals.       #
#                                                                            #
# Full details of the Crystallographic Information File format               #
# are given in the paper "The Crystallographic Information File (CIF):       #
# a New Standard Archive File for Crystallography" by S. R. Hall, F. H.      #
# Allen and I. D. Brown [Acta Cryst. (1991), A47, 655-685].                  #
#                                                                            #
# The current version of the core CIF dictionary is obtainable from          #
# ftp://ftp.iucr.org/pub/cif_core.dic.                                       #
#                                                                            #
# Software is freely available for graphical display of the structure(s)     #
# in this CIF. For information consult the CIF software page                 #
# http://www.iucr.org/resources/cif/software.                                #
#                                                                            #
# This file may be used for bona fide research purposes within the           #
# scientific community so long as proper attribution is given to the journal # 
# article from which it was obtained.                                        #
#                                                                            #
##############################################################################
data_I
_audit_creation_method     SHELXL-97
_chemical_name_systematic
;
Methyl
<i>N</i>-{4-[(4-methoxyphenoxy)methyl]-2-oxo-2<i>H</i>-chromen-7-yl}carbamate
;
_chemical_name_common     ?
_chemical_formula_moiety     'C19 H17 N O6'
_chemical_formula_sum     'C19 H17 N O6'
_chemical_formula_iupac     'C19 H17 N O6'
_chemical_formula_weight     355.34
_chemical_melting_point     475
_symmetry_cell_setting     monoclinic
_symmetry_space_group_name_H-M     'P 21/n'
_symmetry_space_group_name_Hall     '-P 2yn '
loop_
    _symmetry_equiv_pos_as_xyz
    'x, y, z'
    '-x+1/2, y+1/2, -z+1/2'
    '-x, -y, -z'
    'x-1/2, -y-1/2, z-1/2'
_cell_length_a     8.31410(10)
_cell_length_b     17.3978(3)
_cell_length_c     11.5729(2)
_cell_angle_alpha     90.00
_cell_angle_beta     94.3090(10)
_cell_angle_gamma     90.00
_cell_volume     1669.25(5)
_cell_formula_units_Z     4
_cell_measurement_reflns_used     2939
_cell_measurement_theta_min     2.12
_cell_measurement_theta_max     24.98
_cell_measurement_temperature     293(2)
_exptl_crystal_description     Plate
_exptl_crystal_colour     colourless
_exptl_crystal_size_max     0.24
_exptl_crystal_size_mid     0.20
_exptl_crystal_size_min     0.12
_exptl_crystal_density_diffrn     1.414
_exptl_crystal_density_meas     ?
_exptl_crystal_density_method     'not measured'
_exptl_crystal_F_000     744
_exptl_absorpt_coefficient_mu     0.106
_exptl_absorpt_correction_type     multi-scan
_exptl_absorpt_process_details     '(SADABS; Sheldrick, 2007)'
_exptl_absorpt_correction_T_min     0.7700
_exptl_absorpt_correction_T_max     1.0000
_exptl_special_details
;
IR(KBr): 1067 cm^-1^(C---O---C), 1697 cm^-1^ (NH---C=O), 1727 cm^-1^ (Coumarin
C=O), 3261 cm^-1^ (NH). GCMS: m/e: 355.1H NMR (500 MHz, DMSO.D6, \\?, p.p.m.):
3.34 (s,3<i>H</i>, C~13~), 3.696(s,3<i>H</i>, C~1~), 5.2 (s,2<i>H</i>, C~6~),
6.38 (s 1H, C~17~), 6.88 (d,2<i>H</i>, C~3~ & C~15~), 7.04 (s,2<i>H</i>, C~4~
& C~14~), 7.38 (s,1<i>H</i>, C~19~), 7.56 (s,1<i>H</i>, C~10~),7.74
(s,1<i>H</i>, C~18~). Elemental analysis: C, 64.20; H, 4.78; N, 3.91; O,
27.19.
;
_diffrn_ambient_temperature     293(2)
_diffrn_radiation_type     MoK\a
_diffrn_radiation_wavelength     0.71073
_diffrn_radiation_source     'fine-focus sealed tube'
_diffrn_radiation_monochromator     graphite
_diffrn_measurement_device_type     'Bruker SMART CCD'
_diffrn_measurement_method     '\w and \f scans'
_diffrn_detector_area_resol_mean     ?
_diffrn_reflns_number     14973
_diffrn_reflns_av_R_equivalents     0.0232
_diffrn_reflns_av_sigmaI/netI     0.0168
_diffrn_reflns_theta_min     2.12
_diffrn_reflns_theta_max     24.98
_diffrn_reflns_theta_full     24.98
_diffrn_measured_fraction_theta_max     1.000
_diffrn_measured_fraction_theta_full     1.000
_diffrn_reflns_limit_h_min     -9
_diffrn_reflns_limit_h_max     9
_diffrn_reflns_limit_k_min     -20
_diffrn_reflns_limit_k_max     20
_diffrn_reflns_limit_l_min     -13
_diffrn_reflns_limit_l_max     13
_diffrn_standards_number     .
_diffrn_standards_interval_count     .
_diffrn_standards_interval_time     .
_diffrn_standards_decay_%     ?
_refine_special_details
;
Refinement of <i>F</i>^2^ against ALL reflections. The weighted <i>R</i>-factor
<i>wR</i> and goodness of fit <i>S</i> are based on <i>F</i>^2^, conventional
<i>R</i>-factors <i>R</i> are based on <i>F</i>, with <i>F</i> set to zero for
negative <i>F</i>^2^. The threshold expression of <i>F</i>^2^ >
2\s(<i>F</i>^2^) is used only for calculating <i>R</i>-factors(gt) <i>etc</i>.
and is not relevant to the choice of reflections for refinement.
<i>R</i>-factors based on <i>F</i>^2^ are statistically about twice as large
as those based on <i>F</i>, and <i>R</i>- factors based on ALL data will be
even larger.
;
_reflns_number_total     2939
_reflns_number_gt     2374
_reflns_threshold_expression     I>2\s(I)
_refine_ls_structure_factor_coef     Fsqd
_refine_ls_matrix_type     full
_refine_ls_R_factor_all     0.0466
_refine_ls_R_factor_gt     0.0354
_refine_ls_wR_factor_gt     0.0962
_refine_ls_wR_factor_ref     0.1025
_refine_ls_goodness_of_fit_ref     1.064
_refine_ls_restrained_S_all     1.064
_refine_ls_number_reflns     2939
_refine_ls_number_parameters     238
_refine_ls_number_restraints     0
_refine_ls_hydrogen_treatment     constr
_refine_ls_weighting_scheme     calc
_refine_ls_weighting_details
         'calc w=1/[\s^2^(Fo^2^)+(0.0518P)^2^+0.2287P] where P=(Fo^2^+2Fc^2^)/3'
_atom_sites_solution_hydrogens     geom
_atom_sites_solution_primary     direct
_atom_sites_solution_secondary     difmap
_refine_ls_shift/su_max     0.000
_refine_ls_shift/su_mean     0.000
_refine_diff_density_max     0.142
_refine_diff_density_min     -0.124
_refine_ls_extinction_method     'SHELXL97 (Sheldrick, 2008)'
_refine_ls_extinction_coef     0.0028(9)
_refine_ls_extinction_expression
                                  'Fc^*^=kFc[1+0.001xFc^2^\l^3^/sin(2\q)]^-1/4^'
loop_
    _atom_type_symbol
    _atom_type_description
    _atom_type_scat_dispersion_real
    _atom_type_scat_dispersion_imag
    _atom_type_scat_source
    'C' 'C' 0.0033 0.0016
                         'International Tables Vol C Tables 4.2.6.8 and 6.1.1.4'
    'H' 'H' 0.0000 0.0000
                         'International Tables Vol C Tables 4.2.6.8 and 6.1.1.4'
    'N' 'N' 0.0061 0.0033
                         'International Tables Vol C Tables 4.2.6.8 and 6.1.1.4'
    'O' 'O' 0.0106 0.0060
                         'International Tables Vol C Tables 4.2.6.8 and 6.1.1.4'
_computing_data_collection     'SMART (Bruker, 2001)'
_computing_cell_refinement     'SAINT (Bruker, 2001)'
_computing_data_reduction     'SAINT (Bruker, 2001)'
_computing_structure_solution     'SHELXS97 (Sheldrick, 2008)'
_computing_structure_refinement     'SHELXL97 (Sheldrick, 2008)'
_computing_molecular_graphics     'ORTEP-3 (Farrugia, 1997)'
_computing_publication_material     'SHELXL97 (Sheldrick, 2008)'
loop_
    _atom_site_type_symbol
    _atom_site_label
    _atom_site_fract_x
    _atom_site_fract_y
    _atom_site_fract_z
    _atom_site_U_iso_or_equiv
    _atom_site_adp_type
    _atom_site_calc_flag
    _atom_site_refinement_flags
    _atom_site_occupancy
    _atom_site_symmetry_multiplicity
    _atom_site_disorder_assembly
    _atom_site_disorder_group
    O O1 0.22869(12) 0.25228(5) 0.17803(9) 0.0546(3) Uani d . 1 1 . .
    O O2 0.29518(15) 0.36749(6) 0.12426(11) 0.0719(4) Uani d . 1 1 . .
    O O3 0.75136(12) 0.21340(6) 0.00648(10) 0.0625(3) Uani d . 1 1 . .
    O O4 1.32758(14) 0.12805(7) -0.16477(12) 0.0738(4) Uani d . 1 1 . .
    O O5 -0.16647(14) 0.08777(7) 0.31601(12) 0.0798(4) Uani d . 1 1 . .
    O O6 -0.15645(12) -0.02844(7) 0.40139(10) 0.0651(3) Uani d . 1 1 . .
    N N7 0.05554(14) 0.01046(7) 0.31564(11) 0.0551(3) Uani d . 1 1 . .
    H H7 0.0887 -0.0347 0.3359 0.066 Uiso calc R 1 1 . .
    C C8 -0.3183(2) -0.01795(12) 0.43264(17) 0.0758(5) Uani d . 1 1 . .
    H H8A -0.3253 0.0291 0.4753 0.114 Uiso calc R 1 1 . .
    H H8B -0.3480 -0.0603 0.4798 0.114 Uiso calc R 1 1 . .
    H H8C -0.3901 -0.0157 0.3638 0.114 Uiso calc R 1 1 . .
    C C9 -0.09510(18) 0.02930(9) 0.34198(14) 0.0547(4) Uani d . 1 1 . .
    C C10 0.16316(16) 0.05609(8) 0.25940(12) 0.0482(3) Uani d . 1 1 . .
    C C11 0.30076(18) 0.02083(9) 0.22107(14) 0.0556(4) Uani d . 1 1 . .
    H H11 0.3157 -0.0318 0.2316 0.067 Uiso calc R 1 1 . .
    C C12 0.41361(18) 0.06269(9) 0.16825(14) 0.0548(4) Uani d . 1 1 . .
    H H12 0.5041 0.0380 0.1435 0.066 Uiso calc R 1 1 . .
    C C13 0.39578(16) 0.14200(8) 0.15063(12) 0.0465(3) Uani d . 1 1 . .
    C C14 0.25774(17) 0.17482(8) 0.18963(12) 0.0468(3) Uani d . 1 1 . .
    C C15 0.14222(17) 0.13397(8) 0.24295(13) 0.0503(4) Uani d . 1 1 . .
    H H15 0.0515 0.1586 0.2675 0.060 Uiso calc R 1 1 . .
    C C16 0.33358(18) 0.30026(9) 0.12863(14) 0.0544(4) Uani d . 1 1 . .
    C C17 0.47631(18) 0.26706(9) 0.08719(14) 0.0534(4) Uani d . 1 1 . .
    H H17 0.5491 0.2987 0.0527 0.064 Uiso calc R 1 1 . .
    C C18 0.50789(16) 0.19144(8) 0.09682(12) 0.0486(4) Uani d . 1 1 . .
    C C19 0.65617(17) 0.15584(9) 0.05426(14) 0.0543(4) Uani d . 1 1 . .
    H H19A 0.7178 0.1306 0.1179 0.065 Uiso calc R 1 1 . .
    H H19B 0.6260 0.1175 -0.0042 0.065 Uiso calc R 1 1 . .
    C C20 0.89376(17) 0.18941(9) -0.03564(13) 0.0515(4) Uani d . 1 1 . .
    C C21 0.94292(19) 0.11408(9) -0.04124(15) 0.0598(4) Uani d . 1 1 . .
    H H21 0.8782 0.0751 -0.0152 0.072 Uiso calc R 1 1 . .
    C C22 1.08779(19) 0.09621(9) -0.08528(15) 0.0612(4) Uani d . 1 1 . .
    H H22 1.1200 0.0451 -0.0885 0.073 Uiso calc R 1 1 . .
    C C23 1.18506(18) 0.15266(9) -0.12443(13) 0.0547(4) Uani d . 1 1 . .
    C C24 1.13658(18) 0.22857(9) -0.11907(13) 0.0563(4) Uani d . 1 1 . .
    H H24 1.2015 0.2674 -0.1453 0.068 Uiso calc R 1 1 . .
    C C25 0.99133(18) 0.24652(9) -0.07463(13) 0.0552(4) Uani d . 1 1 . .
    H H25 0.9591 0.2976 -0.0710 0.066 Uiso calc R 1 1 . .
    C C26 1.4187(2) 0.18198(11) -0.22267(18) 0.0783(5) Uani d . 1 1 . .
    H H26A 1.3534 0.2034 -0.2866 0.118 Uiso calc R 1 1 . .
    H H26B 1.5110 0.1570 -0.2509 0.118 Uiso calc R 1 1 . .
    H H26C 1.4538 0.2223 -0.1700 0.118 Uiso calc R 1 1 . .
loop_
    _atom_site_aniso_label
    _atom_site_aniso_U_11
    _atom_site_aniso_U_22
    _atom_site_aniso_U_33
    _atom_site_aniso_U_12
    _atom_site_aniso_U_13
    _atom_site_aniso_U_23
    O1 0.0545(6) 0.0394(6) 0.0714(7) 0.0001(4) 0.0157(5) -0.0011(5)
    O2 0.0771(8) 0.0378(6) 0.1031(10) -0.0030(5) 0.0219(7) -0.0017(6)
    O3 0.0518(6) 0.0560(6) 0.0820(8) -0.0025(5) 0.0206(6) 0.0081(6)
    O4 0.0598(7) 0.0671(8) 0.0982(9) 0.0010(6) 0.0296(6) 0.0054(6)
    O5 0.0574(7) 0.0748(9) 0.1098(10) 0.0136(6) 0.0223(7) 0.0293(7)
    O6 0.0536(6) 0.0648(7) 0.0789(8) -0.0073(5) 0.0184(5) 0.0110(6)
    N7 0.0505(7) 0.0444(7) 0.0720(9) 0.0020(5) 0.0150(6) 0.0087(6)
    C8 0.0518(10) 0.0929(14) 0.0848(13) -0.0122(9) 0.0191(9) 0.0062(10)
    C9 0.0506(9) 0.0549(10) 0.0594(9) -0.0030(7) 0.0082(7) 0.0061(7)
    C10 0.0459(8) 0.0465(8) 0.0527(8) -0.0009(6) 0.0060(6) 0.0028(6)
    C11 0.0523(8) 0.0436(8) 0.0720(10) 0.0045(6) 0.0119(7) 0.0063(7)
    C12 0.0474(8) 0.0506(9) 0.0677(10) 0.0064(6) 0.0129(7) 0.0040(7)
    C13 0.0432(7) 0.0459(8) 0.0504(8) -0.0012(6) 0.0038(6) -0.0007(6)
    C14 0.0480(8) 0.0402(8) 0.0522(8) 0.0009(6) 0.0038(6) -0.0015(6)
    C15 0.0456(8) 0.0475(9) 0.0591(9) 0.0016(6) 0.0122(7) -0.0011(7)
    C16 0.0574(9) 0.0429(9) 0.0633(10) -0.0069(7) 0.0070(7) -0.0035(7)
    C17 0.0507(8) 0.0481(9) 0.0619(9) -0.0091(7) 0.0088(7) 0.0007(7)
    C18 0.0432(8) 0.0526(9) 0.0499(8) -0.0042(6) 0.0016(6) -0.0008(6)
    C19 0.0473(8) 0.0540(9) 0.0627(9) -0.0038(7) 0.0109(7) 0.0067(7)
    C20 0.0457(8) 0.0563(9) 0.0529(8) -0.0042(7) 0.0058(6) 0.0023(7)
    C21 0.0552(9) 0.0511(9) 0.0746(11) -0.0092(7) 0.0153(8) 0.0063(8)
    C22 0.0600(10) 0.0493(9) 0.0753(11) -0.0024(7) 0.0126(8) 0.0024(8)
    C23 0.0493(8) 0.0577(10) 0.0576(9) -0.0024(7) 0.0077(7) 0.0005(7)
    C24 0.0536(9) 0.0550(9) 0.0612(9) -0.0106(7) 0.0093(7) 0.0059(7)
    C25 0.0557(9) 0.0488(9) 0.0615(9) -0.0045(7) 0.0076(7) 0.0037(7)
    C26 0.0662(11) 0.0834(13) 0.0892(13) -0.0052(9) 0.0309(10) 0.0102(10)
_geom_special_details
;
All s.u.'s (except the s.u. in the dihedral angle between two l.s. planes) are
estimated using the full covariance matrix. The cell s.u.'s are taken into
account individually in the estimation of s.u.'s in distances, angles and
torsion angles; correlations between s.u.'s in cell parameters are only used
when they are defined by crystal symmetry. An approximate (isotropic)
treatment of cell s.u.'s is used for estimating s.u.'s involving l.s. planes.
;
loop_
    _geom_bond_atom_site_label_1
    _geom_bond_atom_site_label_2
    _geom_bond_site_symmetry_2
    _geom_bond_distance
    _geom_bond_publ_flag
    O1 C16 . 1.3636(17) ?
    O1 C14 . 1.3738(16) ?
    O2 C16 . 1.2124(18) ?
    O3 C20 . 1.3786(18) ?
    O3 C19 . 1.4144(17) ?
    O4 C23 . 1.3742(18) ?
    O4 C26 . 1.407(2) ?
    O5 C9 . 1.2042(19) ?
    O6 C9 . 1.3397(18) ?
    O6 C8 . 1.4309(19) ?
    N7 C9 . 1.3514(19) ?
    N7 C10 . 1.3935(18) ?
    N7 H7 . 0.8600 ?
    C8 H8A . 0.9600 ?
    C8 H8B . 0.9600 ?
    C8 H8C . 0.9600 ?
    C10 C15 . 1.377(2) ?
    C10 C11 . 1.3993(19) ?
    C11 C12 . 1.368(2) ?
    C11 H11 . 0.9300 ?
    C12 C13 . 1.401(2) ?
    C12 H12 . 0.9300 ?
    C13 C14 . 1.3874(19) ?
    C13 C18 . 1.4435(19) ?
    C14 C15 . 1.3774(19) ?
    C15 H15 . 0.9300 ?
    C16 C17 . 1.434(2) ?
    C17 C18 . 1.345(2) ?
    C17 H17 . 0.9300 ?
    C18 C19 . 1.496(2) ?
    C19 H19A . 0.9700 ?
    C19 H19B . 0.9700 ?
    C20 C21 . 1.376(2) ?
    C20 C25 . 1.380(2) ?
    C21 C22 . 1.378(2) ?
    C21 H21 . 0.9300 ?
    C22 C23 . 1.371(2) ?
    C22 H22 . 0.9300 ?
    C23 C24 . 1.384(2) ?
    C24 C25 . 1.383(2) ?
    C24 H24 . 0.9300 ?
    C25 H25 . 0.9300 ?
    C26 H26A . 0.9600 ?
    C26 H26B . 0.9600 ?
    C26 H26C . 0.9600 ?
loop_
    _geom_angle_atom_site_label_1
    _geom_angle_atom_site_label_2
    _geom_angle_atom_site_label_3
    _geom_angle_site_symmetry_1
    _geom_angle_site_symmetry_3
    _geom_angle
    _geom_angle_publ_flag
    C16 O1 C14 . . 121.89(11) ?
    C20 O3 C19 . . 116.39(12) ?
    C23 O4 C26 . . 117.57(13) ?
    C9 O6 C8 . . 115.81(13) ?
    C9 N7 C10 . . 127.28(13) ?
    C9 N7 H7 . . 116.4 ?
    C10 N7 H7 . . 116.4 ?
    O6 C8 H8A . . 109.5 ?
    O6 C8 H8B . . 109.5 ?
    H8A C8 H8B . . 109.5 ?
    O6 C8 H8C . . 109.5 ?
    H8A C8 H8C . . 109.5 ?
    H8B C8 H8C . . 109.5 ?
    O5 C9 O6 . . 124.20(14) ?
    O5 C9 N7 . . 126.60(14) ?
    O6 C9 N7 . . 109.20(13) ?
    C15 C10 N7 . . 123.09(13) ?
    C15 C10 C11 . . 119.03(13) ?
    N7 C10 C11 . . 117.86(13) ?
    C12 C11 C10 . . 120.86(14) ?
    C12 C11 H11 . . 119.6 ?
    C10 C11 H11 . . 119.6 ?
    C11 C12 C13 . . 121.39(14) ?
    C11 C12 H12 . . 119.3 ?
    C13 C12 H12 . . 119.3 ?
    C14 C13 C12 . . 116.04(13) ?
    C14 C13 C18 . . 118.16(13) ?
    C12 C13 C18 . . 125.80(13) ?
    O1 C14 C15 . . 115.25(12) ?
    O1 C14 C13 . . 121.04(12) ?
    C15 C14 C13 . . 123.71(13) ?
    C10 C15 C14 . . 118.97(13) ?
    C10 C15 H15 . . 120.5 ?
    C14 C15 H15 . . 120.5 ?
    O2 C16 O1 . . 115.68(14) ?
    O2 C16 C17 . . 126.62(14) ?
    O1 C16 C17 . . 117.70(13) ?
    C18 C17 C16 . . 121.85(14) ?
    C18 C17 H17 . . 119.1 ?
    C16 C17 H17 . . 119.1 ?
    C17 C18 C13 . . 119.37(13) ?
    C17 C18 C19 . . 122.58(13) ?
    C13 C18 C19 . . 118.05(13) ?
    O3 C19 C18 . . 109.56(12) ?
    O3 C19 H19A . . 109.8 ?
    C18 C19 H19A . . 109.8 ?
    O3 C19 H19B . . 109.8 ?
    C18 C19 H19B . . 109.8 ?
    H19A C19 H19B . . 108.2 ?
    C21 C20 O3 . . 124.84(13) ?
    C21 C20 C25 . . 119.12(14) ?
    O3 C20 C25 . . 116.05(14) ?
    C20 C21 C22 . . 120.22(15) ?
    C20 C21 H21 . . 119.9 ?
    C22 C21 H21 . . 119.9 ?
    C23 C22 C21 . . 120.96(15) ?
    C23 C22 H22 . . 119.5 ?
    C21 C22 H22 . . 119.5 ?
    C22 C23 O4 . . 115.74(14) ?
    C22 C23 C24 . . 119.20(14) ?
    O4 C23 C24 . . 125.05(14) ?
    C25 C24 C23 . . 119.85(14) ?
    C25 C24 H24 . . 120.1 ?
    C23 C24 H24 . . 120.1 ?
    C20 C25 C24 . . 120.66(15) ?
    C20 C25 H25 . . 119.7 ?
    C24 C25 H25 . . 119.7 ?
    O4 C26 H26A . . 109.5 ?
    O4 C26 H26B . . 109.5 ?
    H26A C26 H26B . . 109.5 ?
    O4 C26 H26C . . 109.5 ?
    H26A C26 H26C . . 109.5 ?
    H26B C26 H26C . . 109.5 ?
loop_
    _geom_hbond_atom_site_label_D
    _geom_hbond_atom_site_label_H
    _geom_hbond_atom_site_label_A
    _geom_hbond_site_symmetry_A
    _geom_hbond_distance_DH
    _geom_hbond_distance_HA
    _geom_hbond_distance_DA
    _geom_hbond_angle_DHA
    _geom_hbond_publ_flag
    N7 H7 O2 2_545 0.86 1.99 2.8428(16) 170 yes
    C15 H15 O5 . 0.93 2.30 2.8764(19) 120 yes
    C19 H19A O5 1_655 0.97 2.53 3.476(2) 165 yes
data_global
_journal_data_validation_number     ?
_journal_date_recd_electronic     2012-04-23
_journal_date_accepted     2012-05-07
_journal_name_full     'Acta Crystallographica, Section E'
_journal_year     2012
_journal_volume     68
_journal_issue      6
_journal_page_first     o1734
_journal_page_last     o1734
_journal_paper_category     QO
_journal_paper_doi     10.1107/S160053681202048X
_journal_coeditor_code     HB6754
_publ_contact_author_name     'H.C.Devarajegowda'
_publ_contact_author_address
;
Department of Physics
Yuvaraja's College (Constituent College)
University of Mysore, Mysore 570 005
Karnataka
India
;
_publ_contact_author_email     'devarajegowda@yahoo.com'
_publ_contact_author_fax     '+91 0821 2419292'
_publ_contact_author_phone     '+91 0821 2518101'
_publ_section_title
;
Methyl
<i>N</i>-{4-[(4-methoxyphenoxy)methyl]-2-oxo-2<i>H</i>-chromen-7-yl}carbamate
;
loop_
    _publ_author_name
    _publ_author_address
    'K. Mahesh Kumar'
;
Department of Chemistry
Karnatak Science College
Dharwad 580 001
Karnataka
India
;
    'N. M. Mahabaleshwaraiah'
;
Department of Chemistry
Karnatak Science College
Dharwad 580 001
Karnataka
India
;
    'O. Kotresh'
;
Department of Chemistry
Karnatak Science College
Dharwad 580 001
Karnataka
India
;
    'S Jeyaseelan'
;
Department of Physics
Yuvaraja's College (Constituent College)
University of Mysore
Mysore 570 005
Karnataka
India
;
    'H. C. Devarajegowda'
;
Department of Physics
Yuvaraja's College (Constituent College)
University of Mysore
Mysore 570 005
Karnataka
India
;
