# Supplementary material for: Methyl N-{4-[(4-meth­oxy­phen­oxy)meth­yl]-2-oxo-2H-chromen-7-yl}carbamate
Source: Acta Crystallogr Sect E Struct Rep Online. 2012 May 16;68(Pt 6):o1734. doi: 10.1107/S160053681202048X (PMC3379323; doi:10.1107/S160053681202048X)
Supplement: Supplementary file 2 [file e-68-o1734-Isup2.hkl]

#
# h,k,l, Fc-squared, Fo-squared, sigma(Fo-squared) and status flag
#
data_I
_shelx_title ' CHEM_Mahesh_J105_0m in P2(1)/n'
_shelx_refln_list_code          4
_shelx_F_calc_maximum      275.23
_exptl_crystal_F_000       744.00
_reflns_d_resolution_high  0.8414
 
loop_
 _symmetry_equiv_pos_as_xyz
 'x, y, z'
 '-x+1/2, y+1/2, -z+1/2'
 '-x, -y, -z'
 'x-1/2, -y-1/2, z-1/2'
 
_cell_length_a     8.3141
_cell_length_b    17.3978
_cell_length_c    11.5729
_cell_angle_alpha  90.000
_cell_angle_beta   94.309
_cell_angle_gamma  90.000
 
_shelx_F_squared_multiplier     1.000
 
loop_
 _refln_index_h
 _refln_index_k
 _refln_index_l
 _refln_F_squared_calc
 _refln_F_squared_meas
 _refln_F_squared_sigma
 _refln_observed_status
   2   0   0     4321.89     4554.81     48.55 o
   4   0   0      673.36      721.05     10.15 o
   6   0   0      259.29      258.02      7.42 o
   8   0   0        3.15        1.96      1.45 o
   1   1   0     3964.20     3929.45     38.10 o
   2   1   0     1573.90     1624.43     11.63 o
   3   1   0      555.50      568.61      4.64 o
   4   1   0      446.58      471.53      4.18 o
   5   1   0       92.38      107.06      1.57 o
   6   1   0       68.83       67.58      1.70 o
   7   1   0       14.49       13.25      0.98 o
   8   1   0       23.75       23.22      1.70 o
   9   1   0       59.61       54.20      2.43 o
   0   2   0     2243.28     2195.22     47.32 o
   1   2   0     1056.94     1003.97     11.04 o
   2   2   0        7.89        1.66      0.41 o
   3   2   0      930.53      908.51      7.97 o
   4   2   0     3485.04     3682.79     26.21 o
   5   2   0      114.27      115.91      1.62 o
   6   2   0       52.33       51.77      1.26 o
   7   2   0       21.65       21.43      1.09 o
   8   2   0      512.56      522.75      6.01 o
   9   2   0       16.15       12.10      1.50 o
   1   3   0      929.13      881.35      8.72 o
   2   3   0      593.33      623.87      5.92 o
   3   3   0      743.54      784.83      6.57 o
   4   3   0      398.08      382.79      3.41 o
   5   3   0      278.81      274.47      2.94 o
   6   3   0       79.46       67.79      1.60 o
   7   3   0       38.00       42.77      1.49 o
   8   3   0      101.11      102.39      3.67 o
   9   3   0        0.74        0.00      1.14 o
   0   4   0     1017.18      868.78     13.92 o
   1   4   0     1775.30     1780.72     17.18 o
   2   4   0      307.91      304.05      4.02 o
   3   4   0        0.70        0.91      0.40 o
   4   4   0     1563.45     1626.80     12.17 o
   5   4   0       24.24       27.43      0.88 o
   6   4   0        9.80        7.59      0.72 o
   7   4   0       17.81       18.01      1.16 o
   8   4   0       51.14       53.99      2.42 o
   9   4   0        0.93        0.16      0.94 o
   1   5   0       20.05       19.47      0.64 o
   2   5   0      305.43      322.64      6.60 o
   3   5   0        1.13        2.91      0.51 o
   4   5   0      204.66      206.41      2.46 o
   5   5   0      324.90      326.95      3.91 o
   6   5   0        0.48        0.45      0.59 o
   7   5   0       19.95       20.45      1.46 o
   8   5   0       27.42       33.46      1.91 o
   9   5   0        1.62        0.36      1.06 o
   0   6   0     1059.07     1011.45     13.15 o
   1   6   0       35.56       47.01      1.11 o
   2   6   0      167.89      148.48      2.29 o
   3   6   0        3.83        2.11      0.38 o
   4   6   0      224.32      206.18      2.46 o
   5   6   0       10.45       10.51      1.15 o
   6   6   0        1.94        2.48      0.83 o
   7   6   0      130.53      135.98      2.89 o
   8   6   0       35.97       40.75      2.11 o
   9   6   0        8.01        3.96      1.56 o
   1   7   0      157.28      152.67      2.29 o
   2   7   0       23.20       19.09      0.74 o
   3   7   0     1331.35     1367.21     12.57 o
   4   7   0      124.97      109.84      2.00 o
   5   7   0       10.55       11.70      1.00 o
   6   7   0       54.20       55.95      2.01 o
   7   7   0      137.97      140.81      3.01 o
   8   7   0      457.66      461.45      6.25 o
   9   7   0        2.85        2.54      1.14 o
   0   8   0     2241.89     2171.75     27.37 o
   1   8   0     3934.21     4165.01     35.89 o
   2   8   0      204.60      200.44      3.04 o
   3   8   0      361.39      365.90      4.69 o
   4   8   0      133.01      131.37      2.72 o
   5   8   0        0.60        0.88      0.56 o
   6   8   0       50.19       53.41      1.97 o
   7   8   0      104.46      100.21      2.83 o
   8   8   0       16.66       14.76      1.60 o
   9   8   0        7.39        6.76      1.32 o
   1   9   0     1575.17     1672.51     15.82 o
   2   9   0      508.86      541.80      6.46 o
   3   9   0      290.70      287.53      4.54 o
   4   9   0      177.54      183.07      3.80 o
   5   9   0      121.42      118.79      3.43 o
   6   9   0       63.02       63.21      2.12 o
   7   9   0        4.73        5.32      1.04 o
   8   9   0       41.03       43.46      2.29 o
   0  10   0      222.10      277.72      5.08 o
   1  10   0       48.35       50.30      1.56 o
   2  10   0      292.20      327.94      4.56 o
   3  10   0      115.98      107.21      2.59 o
   4  10   0        3.56        4.23      1.42 o
   5  10   0     1145.41     1111.81     11.51 o
   6  10   0       49.83       51.06      2.11 o
   7  10   0      135.46      136.77      3.29 o
   8  10   0       11.22        9.11      1.57 o
   1  11   0       15.30       19.99      3.14 o
   2  11   0      389.63      362.23      5.07 o
   3  11   0        0.46        0.43      0.73 o
   4  11   0      543.79      510.12      7.62 o
   5  11   0      154.04      153.13      3.01 o
   6  11   0       32.79       34.24      1.83 o
   7  11   0       43.30       40.32      2.06 o
   8  11   0        0.98        0.00      1.07 o
   0  12   0       72.80       64.97      2.87 o
   1  12   0        6.76        4.95      0.69 o
   2  12   0       99.90       89.60      3.36 o
   3  12   0      451.20      446.61      8.65 o
   4  12   0      158.29      150.73      2.91 o
   5  12   0      171.76      166.22      5.23 o
   6  12   0       11.02       12.90      1.38 o
   7  12   0       22.42       23.17      1.77 o
   8  12   0        0.09        0.00      0.98 o
   1  13   0        4.86        6.16      0.76 o
   2  13   0       49.43       49.57      1.87 o
   3  13   0      127.00      117.90      3.20 o
   4  13   0       18.47       19.39      1.48 o
   5  13   0      166.87      165.18      3.34 o
   6  13   0        7.12        7.41      1.31 o
   7  13   0        8.51        6.84      1.27 o
   0  14   0       12.03       14.08      1.91 o
   1  14   0       77.35       70.81      2.27 o
   2  14   0       70.23       70.47      4.59 o
   3  14   0        8.75       11.43      1.58 o
   4  14   0       70.57       66.54      2.80 o
   5  14   0       33.59       29.77      1.78 o
   6  14   0       13.43       13.34      1.42 o
   7  14   0        0.01        0.00      1.07 o
   1  15   0      144.47      133.13      2.92 o
   2  15   0       34.77       32.32      2.10 o
   3  15   0       87.39       95.99      3.20 o
   4  15   0       80.14       83.53      3.09 o
   5  15   0       52.85       49.21      2.45 o
   6  15   0        0.23        0.00      1.04 o
   0  16   0      100.08       79.85      4.74 o
   1  16   0       13.99       15.88      1.72 o
   2  16   0       21.20       23.62      1.99 o
   3  16   0       84.65       70.05      2.95 o
   4  16   0       59.33       57.47      3.07 o
   5  16   0       10.62       10.57      1.51 o
   6  16   0        1.62        0.38      1.19 o
   1  17   0        1.41        0.45      1.17 o
   2  17   0      160.60      137.56      3.84 o
   3  17   0       67.20       66.81      2.93 o
   4  17   0       63.92       71.46      3.43 o
   5  17   0        3.48        1.93      1.16 o
   0  18   0      239.32      222.81      6.99 o
   1  18   0       67.47       70.37      3.09 o
   2  18   0       18.58       19.65      1.89 o
   3  18   0        1.13        0.00      1.24 o
   4  18   0        1.60        3.35      1.34 o
   1  19   0        4.45        3.62      1.67 o
   2  19   0        0.78        0.00      1.29 o
   3  19   0        2.07        2.54      1.35 o
   0  20   0        0.08        2.44      2.25 o
   1  20   0        7.77        4.06      2.11 o
   2  20   0       11.95       10.46      2.15 o
  -9   0   1       66.94       63.76      4.59 o
  -7   0   1      295.16      272.86      5.72 o
  -5   0   1      593.37      621.93      7.20 o
  -3   0   1        7.47        9.82      0.68 o
  -1   0   1       41.43       22.42      1.35 o
   1   0   1     4537.22     4530.51     48.42 o
   3   0   1     1822.06     1705.89     19.35 o
   5   0   1     2389.11     2405.29     30.04 o
   7   0   1        1.13        0.72      0.65 o
   9   0   1        0.03        1.65      2.11 o
  -9   1   1        0.01        0.00      0.98 o
  -8   1   1      210.31      197.05      4.26 o
  -7   1   1       93.20       84.85      1.98 o
  -6   1   1       50.82       53.75      1.18 o
  -5   1   1       81.50       91.61      1.49 o
  -4   1   1       15.67       20.57      0.71 o
  -3   1   1      191.41      206.21      2.26 o
  -2   1   1      452.96      434.70      3.83 o
  -1   1   1     4390.07     4463.94     48.20 o
   0   1   1      265.48      228.32      2.48 o
   1   1   1        1.48        2.43      0.41 o
   2   1   1     1032.75     1039.22      7.77 o
   3   1   1      319.80      343.77      4.55 o
   4   1   1        3.29        5.21      0.38 o
   5   1   1      251.09      256.42      2.92 o
   6   1   1      397.20      406.30      4.14 o
   7   1   1        4.07        4.26      0.69 o
   8   1   1       40.40       41.73      1.70 o
   9   1   1       63.00       71.61      2.70 o
  -9   2   1       45.18       55.49      2.47 o
  -8   2   1       26.22       26.79      1.70 o
  -7   2   1       49.71       59.25      1.78 o
  -6   2   1       56.05       56.95      2.53 o
  -5   2   1      152.87      154.62      1.92 o
  -4   2   1      549.10      548.94      4.40 o
  -3   2   1     2015.33     2002.24     16.20 o
  -2   2   1       73.27       60.98      0.95 o
  -1   2   1     1531.72     1640.39     30.29 o
   0   2   1      175.68      186.32      2.12 o
   1   2   1        4.61        4.95      0.24 o
   2   2   1      389.70      388.01      3.76 o
   3   2   1      146.86      136.18      1.92 o
   4   2   1     1238.60     1286.45     14.09 o
   5   2   1       80.67       86.56      1.58 o
   6   2   1        3.17        2.29      0.57 o
   7   2   1       20.84       22.98      1.07 o
   8   2   1      175.61      160.50      2.61 o
   9   2   1        1.43        0.19      1.14 o
  -9   3   1        4.13        5.27      1.26 o
  -8   3   1       10.55        9.89      1.19 o
  -7   3   1      985.91     1012.25      8.36 o
  -6   3   1        0.11        0.00      0.53 o
  -5   3   1       26.19       30.79      0.93 o
  -4   3   1     1485.91     1651.71     12.15 o
  -3   3   1      235.30      230.11      2.74 o
  -2   3   1     1376.84     1352.03     10.90 o
  -1   3   1      134.32      120.32      1.68 o
   0   3   1    22676.26    21736.41    232.99 o
   1   3   1     2017.40     2083.17     19.99 o
   2   3   1     3306.24     3162.52     27.17 o
   3   3   1      440.68      425.47      4.09 o
   4   3   1        3.33        6.26      0.45 o
   5   3   1      345.53      357.56      3.67 o
   6   3   1        5.83        5.16      0.70 o
   7   3   1      112.80      114.90      2.06 o
   8   3   1        3.45        5.12      1.44 o
   9   3   1      104.01      104.49      3.78 o
  -9   4   1        1.98        0.28      0.90 o
  -8   4   1        0.70        0.00      0.77 o
  -7   4   1      371.61      375.46      3.88 o
  -6   4   1      114.27      121.84      2.11 o
  -5   4   1      767.07      790.30      6.50 o
  -4   4   1     1498.46     1573.29     12.29 o
  -3   4   1     3531.70     3762.44     29.87 o
  -2   4   1       53.14       55.97      0.90 o
  -1   4   1      242.82      240.21      2.83 o
   0   4   1     4980.40     4836.29     44.43 o
   1   4   1      797.95      743.53      7.75 o
   2   4   1       81.35       85.54      1.37 o
   3   4   1      305.35      316.44      3.76 o
   4   4   1       70.08       84.42      1.51 o
   5   4   1        8.19        4.67      0.52 o
   6   4   1        0.12        0.47      0.58 o
   7   4   1       63.04       61.41      1.65 o
   8   4   1      434.12      437.68      5.06 o
   9   4   1       35.28       36.39      2.83 o
  -9   5   1        0.03        0.00      0.95 o
  -8   5   1      222.94      207.90      3.72 o
  -7   5   1       35.74       35.33      1.71 o
  -6   5   1       10.75       12.68      1.15 o
  -5   5   1       19.84       14.65      0.89 o
  -4   5   1     2534.72     2729.86     20.27 o
  -3   5   1     2060.04     2272.44     18.46 o
  -2   5   1      209.90      232.69      2.82 o
  -1   5   1       58.83       63.51      1.48 o
   0   5   1      376.66      331.65      3.81 o
   1   5   1      989.48     1001.02     13.57 o
   2   5   1     1790.00     1769.50     16.09 o
   3   5   1       43.65       38.07      1.04 o
   4   5   1       25.40       31.40      1.00 o
   5   5   1      166.71      164.35      2.37 o
   6   5   1       23.14       18.90      1.06 o
   7   5   1      175.58      167.93      3.20 o
   8   5   1      117.32      120.20      3.01 o
   9   5   1        9.34        8.39      1.51 o
  -9   6   1        0.00        0.88      1.06 o
  -8   6   1      155.66      142.11      3.98 o
  -7   6   1        9.11        8.45      1.14 o
  -6   6   1       27.40       25.46      1.20 o
  -5   6   1       14.67       15.59      1.10 o
  -4   6   1       89.44      110.47      1.84 o
  -3   6   1        4.42        7.08      1.08 o
  -2   6   1       44.06       31.44      0.84 o
  -1   6   1      797.69      699.97      7.50 o
   0   6   1      422.39      432.44      7.96 o
   1   6   1     1814.52     1864.07     45.76 o
   2   6   1      189.75      204.93      2.74 o
   3   6   1        8.99       11.65      0.71 o
   4   6   1      930.25      957.04      8.82 o
   5   6   1        2.76        1.92      0.55 o
   6   6   1        0.82        1.35      0.83 o
   7   6   1        0.05        0.00      0.90 o
   8   6   1       11.20       10.79      1.46 o
   9   6   1        7.71        6.90      1.51 o
  -9   7   1        2.95        5.18      1.31 o
  -8   7   1        7.01        6.41      1.27 o
  -7   7   1        3.92        3.95      1.04 o
  -6   7   1      228.32      225.68      3.53 o
  -5   7   1      953.23      880.89      8.36 o
  -4   7   1      167.60      168.33      2.24 o
  -3   7   1     1178.46     1310.81     11.91 o
  -2   7   1      853.26      829.19      8.81 o
  -1   7   1     2140.65     2102.13     20.62 o
   0   7   1      355.82      365.05      4.05 o
   1   7   1      769.65      867.44     20.03 o
   2   7   1      243.99      235.68      3.77 o
   3   7   1      838.07      788.01      7.36 o
   4   7   1      117.67      128.57      2.17 o
   5   7   1       35.43       38.42      1.53 o
   6   7   1      119.24      128.19      2.80 o
   7   7   1       24.51       24.74      1.86 o
   8   7   1       50.24       48.28      2.34 o
   9   7   1        6.97        6.47      1.52 o
  -9   8   1        0.30        0.61      1.04 o
  -8   8   1       43.10       44.09      2.19 o
  -7   8   1        1.93        2.50      1.55 o
  -6   8   1      286.07      282.26      4.13 o
  -5   8   1      558.13      552.33      5.78 o
  -4   8   1        9.61       11.92      1.06 o
  -3   8   1      260.53      279.54      3.45 o
  -2   8   1      654.26      682.34      7.55 o
  -1   8   1      282.23      291.69      3.91 o
   0   8   1      726.61      838.21      8.18 o
   1   8   1        5.78        5.32      0.58 o
   2   8   1        9.54        7.21      0.64 o
   3   8   1      149.96      151.89      2.28 o
   4   8   1       48.73       47.92      1.34 o
   5   8   1       84.31       69.12      2.69 o
   6   8   1       28.75       27.39      1.55 o
   7   8   1        9.13        8.10      1.31 o
   8   8   1        3.43        2.57      1.14 o
   9   8   1        3.83        2.46      1.18 o
  -8   9   1        1.16        0.64      0.98 o
  -7   9   1       60.33       53.00      2.81 o
  -6   9   1        0.49        0.10      0.79 o
  -5   9   1      286.15      287.24      4.13 o
  -4   9   1       80.59       83.90      2.23 o
  -3   9   1      269.74      257.16      3.33 o
  -2   9   1        5.95        9.82      0.76 o
  -1   9   1      104.46      121.59      2.33 o
   0   9   1       41.03       50.97      1.95 o
   1   9   1      220.38      250.09      3.45 o
   2   9   1       75.90       65.34      1.67 o
   3   9   1        0.29        1.56      0.40 o
   4   9   1        6.21        3.30      0.61 o
   5   9   1       15.99       17.93      1.41 o
   6   9   1      195.59      193.58      3.59 o
   7   9   1       93.67       89.71      2.61 o
   8   9   1       14.48       14.79      1.66 o
  -8  10   1       11.44       12.86      1.42 o
  -7  10   1        3.91        2.50      0.98 o
  -6  10   1      107.87      102.45      3.07 o
  -5  10   1      262.43      246.62      3.81 o
  -4  10   1       88.49       84.76      3.30 o
  -3  10   1       50.22       47.76      2.54 o
  -2  10   1      415.70      406.13      4.71 o
  -1  10   1      159.26      185.05      3.06 o
   0  10   1      702.97      734.07      8.35 o
   1  10   1      688.45      750.40      8.60 o
   2  10   1      356.16      351.52      4.89 o
   3  10   1       56.74       62.80      1.68 o
   4  10   1       10.81        8.77      1.27 o
   5  10   1      194.07      190.85      3.29 o
   6  10   1      114.73      117.09      2.75 o
   7  10   1       65.39       65.31      2.62 o
   8  10   1       26.73       28.15      1.93 o
  -8  11   1       10.80       12.19      1.46 o
  -7  11   1        6.57        7.14      1.14 o
  -6  11   1       45.52       45.58      2.06 o
  -5  11   1        0.91        2.29      0.94 o
  -4  11   1      725.19      704.01      8.34 o
  -3  11   1       48.87       46.82      1.83 o
  -2  11   1       41.14       34.08      1.25 o
  -1  11   1      580.59      564.69      6.76 o
   0  11   1        5.57        4.98      0.85 o
   1  11   1      115.61      129.50      3.03 o
   2  11   1      178.11      175.73      3.74 o
   3  11   1      155.66      166.89      3.23 o
   4  11   1      187.70      187.95      3.09 o
   5  11   1      483.41      477.19      5.91 o
   6  11   1        0.03        0.00      1.04 o
   7  11   1        3.04        0.34      1.10 o
   8  11   1       38.26       35.92      2.42 o
  -8  12   1       26.12       26.39      2.05 o
  -7  12   1        9.80        8.03      1.27 o
  -6  12   1       22.39       20.87      1.50 o
  -5  12   1      396.48      393.09      5.37 o
  -4  12   1      196.19      197.86      3.67 o
  -3  12   1      231.58      227.58      4.36 o
  -2  12   1       21.50       22.34      1.25 o
  -1  12   1       75.95       68.21      2.02 o
   0  12   1        7.77       10.26      1.01 o
   1  12   1       89.17       81.16      2.44 o
   2  12   1      119.73      109.96      2.95 o
   3  12   1        0.17        0.00      0.98 o
   4  12   1      444.58      449.91      6.42 o
   5  12   1       65.06       62.33      2.34 o
   6  12   1        0.27        0.00      1.04 o
   7  12   1       22.97       22.11      1.74 o
  -7  13   1        0.01        0.00      1.10 o
  -6  13   1       16.96       14.87      1.46 o
  -5  13   1      244.05      240.03      4.83 o
  -4  13   1        6.79        8.48      1.26 o
  -3  13   1      139.99      134.79      3.43 o
  -2  13   1      613.85      559.73      7.83 o
  -1  13   1       46.82       47.43      1.63 o
   0  13   1        3.73        4.24      0.69 o
   1  13   1        8.75        9.78      1.15 o
   2  13   1       24.93       24.78      1.43 o
   3  13   1       28.85       22.65      2.06 o
   4  13   1      278.89      262.84      4.01 o
   5  13   1        6.70        5.69      1.14 o
   6  13   1        5.55        5.20      1.18 o
   7  13   1      206.33      227.74      4.78 o
  -7  14   1        8.85       11.47      1.46 o
  -6  14   1        1.16        2.60      1.04 o
  -5  14   1       10.43        7.28      1.18 o
  -4  14   1        4.33        3.58      1.17 o
  -3  14   1      353.46      357.14      6.06 o
  -2  14   1      475.00      466.48      7.15 o
  -1  14   1       97.24       87.96      2.91 o
   0  14   1       27.09       26.73      1.43 o
   1  14   1       85.76       83.83      3.31 o
   2  14   1       12.43       11.40      2.53 o
   3  14   1      485.95      495.84     11.41 o
   4  14   1       35.70       35.28      2.24 o
   5  14   1       27.33       29.73      1.78 o
   6  14   1       26.99       25.93      1.74 o
   7  14   1       18.60       16.19      1.63 o
  -6  15   1        1.18        1.28      1.04 o
  -5  15   1        2.08        2.28      1.13 o
  -4  15   1      152.99      164.54      6.52 o
  -3  15   1        0.18        0.05      1.15 o
  -2  15   1      520.22      478.80      7.39 o
  -1  15   1       47.33       44.89      2.24 o
   0  15   1        1.13        0.70      0.62 o
   1  15   1       22.38       21.47      1.36 o
   2  15   1      162.38      174.65      3.92 o
   3  15   1      596.47      610.21     10.51 o
   4  15   1      139.10      132.97      4.66 o
   5  15   1       11.23       11.63      1.35 o
   6  15   1        0.17        0.00      1.04 o
  -6  16   1       24.35       26.39      2.09 o
  -5  16   1       15.77       13.39      1.61 o
  -4  16   1        7.51        5.56      2.05 o
  -3  16   1        2.25        0.00      1.08 o
  -2  16   1      119.76      119.01      3.54 o
  -1  16   1      415.21      385.27      5.64 o
   0  16   1       59.90       61.00      3.53 o
   1  16   1      273.26      249.60      4.26 o
   2  16   1       94.64       98.04      2.72 o
   3  16   1        5.86        5.34      1.29 o
   4  16   1       50.35       49.76      2.86 o
   5  16   1        2.22        0.20      1.06 o
   6  16   1        1.43        2.33      1.14 o
  -5  17   1        9.81       12.03      1.52 o
  -4  17   1       24.05       26.92      2.27 o
  -3  17   1       33.33       36.70      2.38 o
  -2  17   1      103.53       97.30      3.42 o
  -1  17   1       14.10       15.33      2.34 o
   0  17   1        9.80       12.23      1.79 o
   1  17   1       63.22       63.62      3.42 o
   2  17   1       65.36       56.85      2.75 o
   3  17   1      117.28      110.48      5.37 o
   4  17   1       15.16       20.57      2.10 o
   5  17   1        4.13        3.56      1.31 o
  -4  18   1        1.33        0.20      1.39 o
  -3  18   1        0.22        0.00      1.08 o
  -2  18   1       36.01       38.44      2.52 o
  -1  18   1        0.00        1.68      1.46 o
   0  18   1        5.46        1.86      1.35 o
   1  18   1       41.71       34.28      2.24 o
   2  18   1       41.91       38.00      2.40 o
   3  18   1       68.03       66.28      4.88 o
   4  18   1        0.48        1.87      1.34 o
  -3  19   1        5.27        2.96      1.42 o
  -2  19   1       11.52       11.84      1.76 o
  -1  19   1       54.00       61.01      6.77 o
   0  19   1       52.51       56.11      3.04 o
   1  19   1        0.20        0.05      1.24 o
   2  19   1       31.36       30.02      4.25 o
   3  19   1        1.58        1.72      1.29 o
  -2  20   1        0.16        0.00      1.67 o
  -1  20   1       19.13       28.16      3.56 o
   0  20   1       35.15       35.64      2.51 o
   1  20   1        0.24        0.00      1.26 o
   2  20   1        3.60        5.37      2.06 o
  -8   0   2      289.77      285.25      6.23 o
  -6   0   2       85.96       85.69      1.86 o
  -4   0   2      112.53      105.19      2.46 o
  -2   0   2       74.13       81.44      1.56 o
   0   0   2     1762.11     1854.32     28.43 o
   2   0   2     3636.59     3683.83     38.86 o
   4   0   2      517.22      536.30      6.53 o
   6   0   2       48.53       49.46      1.74 o
   8   0   2        0.21        0.00      1.15 o
  -9   1   2       23.55       28.32      1.88 o
  -8   1   2       52.35       54.41      2.29 o
  -7   1   2      380.17      389.31      4.62 o
  -6   1   2        4.83        3.33      0.52 o
  -5   1   2      362.51      393.45      3.53 o
  -4   1   2     1615.16     1653.30     11.99 o
  -3   1   2     1152.98     1245.94     11.13 o
  -2   1   2     1414.49     1349.66     11.70 o
  -1   1   2      271.84      266.90      3.39 o
   0   1   2     1079.17     1133.59     12.57 o
   1   1   2      350.07      348.42      3.18 o
   2   1   2      334.22      300.80      2.81 o
   3   1   2        0.21        0.60      0.23 o
   4   1   2      620.34      601.24      5.31 o
   5   1   2       10.36       10.85      0.79 o
   6   1   2       52.52       57.15      1.42 o
   7   1   2        6.48        6.14      0.67 o
   8   1   2       26.81       25.58      1.34 o
   9   1   2       42.43       39.45      1.88 o
  -9   2   2        0.02        0.00      0.90 o
  -8   2   2       48.63       55.63      2.25 o
  -7   2   2        2.94        8.13      1.15 o
  -6   2   2      304.94      297.26      3.71 o
  -5   2   2      582.87      610.51      4.94 o
  -4   2   2      949.98     1042.33      7.94 o
  -3   2   2      170.63      192.26      1.98 o
  -2   2   2        8.44       11.27      0.49 o
  -1   2   2      358.20      344.52      4.22 o
   0   2   2     4301.68     4338.28     41.44 o
   1   2   2    17532.33    17168.87    127.79 o
   2   2   2     1057.96     1091.40      8.78 o
   3   2   2      444.52      443.51      4.07 o
   4   2   2      149.94      147.13      2.05 o
   5   2   2      188.75      202.93      3.81 o
   6   2   2       84.78       82.34      1.78 o
   7   2   2       18.82       22.95      1.17 o
   8   2   2       64.88       69.10      1.92 o
   9   2   2       42.41       42.60      1.93 o
  -9   3   2       13.44       15.24      1.82 o
  -8   3   2       86.44       77.08      2.14 o
  -7   3   2      972.36      965.57      8.53 o
  -6   3   2       18.65       19.17      1.03 o
  -5   3   2      289.83      334.19      3.21 o
  -4   3   2       27.37       49.13      0.89 o
  -3   3   2      499.96      553.39      4.87 o
  -2   3   2       85.10       92.93      1.69 o
  -1   3   2     2725.71     2731.38     23.46 o
   0   3   2      821.17      813.16      7.50 o
   1   3   2    15767.74    15239.21    113.62 o
   2   3   2      620.36      608.31      5.31 o
   3   3   2        0.25        1.01      0.24 o
   4   3   2      334.57      330.10      4.69 o
   5   3   2     1371.66     1404.86     11.60 o
   6   3   2        1.98        1.82      0.57 o
   7   3   2       40.73       41.39      1.47 o
   8   3   2        3.19        5.28      0.94 o
   9   3   2        8.33       10.24      1.24 o
  -9   4   2        1.19        0.59      0.89 o
  -8   4   2       46.97       42.98      1.84 o
  -7   4   2      498.05      500.59      5.01 o
  -6   4   2      216.05      224.87      3.01 o
  -5   4   2        3.08        1.61      0.47 o
  -4   4   2        5.53        5.02      0.38 o
  -3   4   2       10.22       13.36      1.37 o
  -2   4   2      399.71      369.86      5.57 o
  -1   4   2     5743.35     5644.91     48.53 o
   0   4   2      205.78      240.82      2.75 o
   1   4   2      999.49     1026.94      8.92 o
   2   4   2        3.30        8.02      1.07 o
   3   4   2       12.45        9.69      0.75 o
   4   4   2        6.57        5.38      0.48 o
   5   4   2      127.49      128.56      2.97 o
   6   4   2      154.17      154.06      2.39 o
   7   4   2        0.58        1.33      0.96 o
   8   4   2      413.88      454.16      5.56 o
   9   4   2       48.57       45.58      3.43 o
  -9   5   2        1.99        1.01      1.13 o
  -8   5   2       21.83       19.89      1.61 o
  -7   5   2        5.97        3.61      1.17 o
  -6   5   2      148.53      140.26      2.44 o
  -5   5   2       10.39        9.46      0.91 o
  -4   5   2       36.00       42.38      1.37 o
  -3   5   2     2366.44     2631.35     24.74 o
  -2   5   2       93.15       74.18      2.06 o
  -1   5   2      211.38      196.84      2.29 o
   0   5   2        0.11        1.06      0.36 o
   1   5   2      274.52      281.57      3.27 o
   2   5   2      334.94      306.28      3.38 o
   3   5   2       23.79       25.37      1.13 o
   4   5   2      234.98      236.15      2.91 o
   5   5   2       29.13       29.17      1.50 o
   6   5   2        4.59        6.91      1.04 o
   7   5   2      113.45      125.25      2.85 o
   8   5   2      106.62      112.36      4.24 o
   9   5   2       52.84       47.91      2.37 o
  -9   6   2       25.27       24.59      1.92 o
  -8   6   2        0.60        0.53      1.00 o
  -7   6   2       14.38       21.27      1.50 o
  -6   6   2       12.54       14.30      1.02 o
  -5   6   2       84.67       85.23      2.23 o
  -4   6   2       61.99       51.67      1.51 o
  -3   6   2      123.58      149.88      5.56 o
  -2   6   2     1009.07     1023.41      9.46 o
  -1   6   2       10.58       12.29      0.61 o
   0   6   2      212.86      203.26      2.83 o
   1   6   2      351.45      346.09      4.48 o
   2   6   2      784.53      742.00      7.59 o
   3   6   2      270.68      246.40      4.97 o
   4   6   2     1172.40     1191.47     10.79 o
   5   6   2      421.90      411.01      4.00 o
   6   6   2      604.03      625.44      6.94 o
   7   6   2       76.81       73.61      2.23 o
   8   6   2        5.05        5.41      1.27 o
   9   6   2       19.02       20.57      1.78 o
  -9   7   2       15.29       16.28      1.74 o
  -8   7   2        8.04        7.25      1.22 o
  -7   7   2       56.90       56.82      2.25 o
  -6   7   2      148.08      142.46      2.79 o
  -5   7   2      126.37      138.93      4.62 o
  -4   7   2      334.53      284.29      4.16 o
  -3   7   2       31.17       33.12      1.49 o
  -2   7   2       18.48       15.24      0.65 o
  -1   7   2      935.67      951.54      9.01 o
   0   7   2     1969.20     1982.15     20.31 o
   1   7   2       20.66       24.01      0.94 o
   2   7   2       65.32       66.38      1.87 o
   3   7   2      429.15      413.70      4.55 o
   4   7   2       29.49       27.25      1.15 o
   5   7   2      143.38      141.66      2.19 o
   6   7   2      578.84      573.42      6.57 o
   7   7   2       35.24       34.61      1.88 o
   8   7   2        0.01        0.00      1.10 o
   9   7   2       20.70       22.46      1.91 o
  -9   8   2        9.14       12.69      2.25 o
  -8   8   2       14.15       11.60      1.32 o
  -7   8   2      108.54      114.59      2.76 o
  -6   8   2        5.67        3.57      0.90 o
  -5   8   2      177.12      175.33      2.79 o
  -4   8   2       79.13       99.05      3.09 o
  -3   8   2        0.24        0.48      0.41 o
  -2   8   2       97.37       84.44      1.76 o
  -1   8   2       35.73       36.32      1.06 o
   0   8   2       19.53       23.40      1.00 o
   1   8   2      269.72      309.16      3.87 o
   2   8   2      225.57      213.22      3.44 o
   3   8   2      195.92      186.61      2.71 o
   4   8   2       86.29       87.89      1.87 o
   5   8   2       77.47       72.18      2.01 o
   6   8   2       11.72       12.13      1.32 o
   7   8   2        1.43        1.39      1.04 o
   8   8   2       16.34       19.79      1.70 o
  -8   9   2        3.58        0.00      1.31 o
  -7   9   2       87.85       77.73      2.52 o
  -6   9   2        3.28        5.41      0.98 o
  -5   9   2        1.53        2.49      1.01 o
  -4   9   2        1.78        0.81      0.61 o
  -3   9   2      223.78      236.34      3.78 o
  -2   9   2      571.75      616.14      6.37 o
  -1   9   2      167.23      187.08      2.99 o
   0   9   2      436.69      462.36      5.80 o
   1   9   2      483.30      512.79      5.80 o
   2   9   2      813.25      819.26      9.38 o
   3   9   2        2.65        4.37      0.56 o
   4   9   2       96.39       88.72      1.99 o
   5   9   2      257.93      248.85      3.76 o
   6   9   2       86.03       89.85      2.53 o
   7   9   2        6.23        4.06      1.14 o
   8   9   2        8.21        6.27      1.32 o
  -8  10   2        0.41        0.04      1.04 o
  -7  10   2       90.04       78.12      2.42 o
  -6  10   2      105.60      101.74      2.57 o
  -5  10   2      262.62      246.62      3.85 o
  -4  10   2       10.87       15.25      1.33 o
  -3  10   2      406.25      426.72      6.57 o
  -2  10   2      103.61      104.72      1.93 o
  -1  10   2      285.92      268.65      4.59 o
   0  10   2      562.03      672.98     10.15 o
   1  10   2        0.18        0.81      0.59 o
   2  10   2      180.27      199.36      3.50 o
   3  10   2       40.21       44.43      1.58 o
   4  10   2       12.03       15.69      1.14 o
   5  10   2      123.77      124.00      2.68 o
   6  10   2       28.50       30.10      2.12 o
   7  10   2        2.80        0.25      1.04 o
   8  10   2       19.13       20.68      1.83 o
  -8  11   2        0.38        0.00      0.98 o
  -7  11   2       38.70       36.19      1.91 o
  -6  11   2      308.25      303.87      4.64 o
  -5  11   2      179.97      180.25      3.77 o
  -4  11   2      168.04      162.27      3.77 o
  -3  11   2      844.81      833.94      9.45 o
  -2  11   2       41.05       41.49      1.55 o
  -1  11   2      498.42      478.80      5.55 o
   0  11   2       12.52       19.73      1.56 o
   1  11   2      416.97      422.83      6.51 o
   2  11   2       58.65       69.81      2.37 o
   3  11   2      137.77      127.63      2.60 o
   4  11   2       48.62       48.38      1.88 o
   5  11   2        4.93        6.80      1.18 o
   6  11   2      367.64      359.17      5.27 o
   7  11   2       29.13       35.11      2.61 o
   8  11   2        2.06        1.48      1.27 o
  -8  12   2        0.41        0.11      1.04 o
  -7  12   2        5.04        5.49      1.18 o
  -6  12   2      221.53      200.71      3.78 o
  -5  12   2       24.29       22.93      1.55 o
  -4  12   2      641.72      628.38      7.71 o
  -3  12   2      288.27      290.79      5.03 o
  -2  12   2       68.14       68.72      1.99 o
  -1  12   2      162.01      162.45      2.74 o
   0  12   2      132.68      126.24      3.02 o
   1  12   2        0.07        0.34      0.51 o
   2  12   2      118.06       98.54      2.86 o
   3  12   2      171.32      170.64      6.74 o
   4  12   2       10.65       11.22      1.14 o
   5  12   2      224.65      211.02      3.65 o
   6  12   2       86.54       87.28      2.92 o
   7  12   2       22.83       20.53      1.74 o
  -7  13   2        1.71        2.47      1.10 o
  -6  13   2       99.26       97.74      3.68 o
  -5  13   2        1.96        0.00      0.78 o
  -4  13   2      223.37      223.78      4.07 o
  -3  13   2        4.06        5.03      1.16 o
  -2  13   2      683.21      704.46      9.29 o
  -1  13   2      215.61      208.63      3.29 o
   0  13   2      142.62      134.33      3.76 o
   1  13   2        0.48        1.61      1.11 o
   2  13   2       54.56       58.72      2.09 o
   3  13   2      173.61      161.46      4.66 o
   4  13   2        0.40        0.18      0.86 o
   5  13   2        5.82        7.58      1.27 o
   6  13   2        3.62        3.91      1.22 o
   7  13   2        4.01        3.17      1.27 o
  -7  14   2       11.70       11.89      1.46 o
  -6  14   2       63.98       72.70      2.52 o
  -5  14   2        5.35        2.91      0.98 o
  -4  14   2       75.34       71.21      2.92 o
  -3  14   2      229.14      228.18      5.47 o
  -2  14   2     1277.19     1252.76     14.68 o
  -1  14   2      363.59      358.69      5.79 o
   0  14   2        1.42        0.83      0.55 o
   1  14   2        3.41        1.62      0.59 o
   2  14   2        1.55        1.08      0.57 o
   3  14   2      730.04      720.89      9.62 o
   4  14   2       97.05       94.57      2.48 o
   5  14   2      105.10      114.00      2.81 o
   6  14   2       14.91       13.55      1.46 o
   7  14   2        0.41        0.00      1.18 o
  -6  15   2        5.66       11.60      1.46 o
  -5  15   2        2.54        0.48      1.06 o
  -4  15   2        0.04        0.04      1.07 o
  -3  15   2       81.92       80.52      3.61 o
  -2  15   2       19.96       19.97      1.76 o
  -1  15   2      248.48      243.15      5.27 o
   0  15   2       22.96       22.77      1.76 o
   1  15   2       22.65       21.43      2.08 o
   2  15   2      184.32      156.45      3.84 o
   3  15   2       96.57      104.34      4.66 o
   4  15   2      122.88      124.12      5.09 o
   5  15   2       51.28       45.86      2.18 o
   6  15   2        5.97        5.05      1.27 o
  -6  16   2       16.67       20.76      1.98 o
  -5  16   2        0.62        0.00      0.91 o
  -4  16   2        1.04        0.00      1.08 o
  -3  16   2       55.20       57.11      2.86 o
  -2  16   2       62.44       63.86      4.10 o
  -1  16   2        0.65        0.17      1.76 o
   0  16   2      118.45      117.03      3.33 o
   1  16   2       13.58       13.85      2.24 o
   2  16   2      110.23      102.06      3.26 o
   3  16   2       43.62       44.11      3.13 o
   4  16   2        0.32        0.00      1.29 o
   5  16   2        4.61        6.61      1.58 o
  -5  17   2        1.97        3.81      1.37 o
  -4  17   2        4.24        2.24      1.46 o
  -3  17   2        2.39        1.93      1.24 o
  -2  17   2       17.29       18.84      2.21 o
  -1  17   2        4.57        3.80      1.46 o
   0  17   2      132.57      120.27      3.80 o
   1  17   2       34.22       42.76      2.38 o
   2  17   2      127.52      128.68      3.74 o
   3  17   2       33.92       32.55      4.45 o
   4  17   2        0.02        0.00      2.82 o
   5  17   2        7.54        6.53      1.76 o
  -4  18   2        2.58        1.83      1.33 o
  -3  18   2        7.26        7.01      1.58 o
  -2  18   2       60.42       58.93      3.02 o
  -1  18   2       18.58       18.60      2.75 o
   0  18   2       11.87       11.67      2.06 o
   1  18   2       10.29       10.05      1.64 o
   2  18   2        1.03        0.00      1.68 o
   3  18   2       74.82       78.44      4.98 o
   4  18   2        3.01        4.26      1.58 o
  -3  19   2        0.44        3.95      1.42 o
  -2  19   2        6.78        3.55      1.35 o
  -1  19   2       21.78       22.05      4.74 o
   0  19   2        7.89        5.47      1.79 o
   1  19   2        1.12        1.26      1.16 o
   2  19   2        0.26        0.00      2.36 o
   3  19   2       23.65       19.77      1.99 o
  -2  20   2        9.85        8.05      2.22 o
  -1  20   2        7.65       11.07      2.60 o
   0  20   2       10.56       10.95      2.19 o
   1  20   2       29.29       26.53      2.79 o
  -9   0   3       47.28       47.82      3.24 o
  -7   0   3      232.54      229.51      5.72 o
  -5   0   3      686.13      735.67      8.11 o
  -3   0   3      510.02      491.40      6.90 o
  -1   0   3     1276.59     1239.19     19.68 o
   1   0   3    39827.53    39862.60    474.33 o
   3   0   3     1322.77     1325.78     15.45 o
   5   0   3     1084.45     1106.61     15.19 o
   7   0   3        3.02        5.18      1.00 o
   9   0   3        0.80        0.00      1.95 o
  -9   1   3        0.66        0.71      0.94 o
  -8   1   3       24.59       19.72      1.55 o
  -7   1   3      324.23      319.22      4.10 o
  -6   1   3      221.75      197.84      2.65 o
  -5   1   3       41.16       42.39      1.00 o
  -4   1   3      432.94      470.81      4.27 o
  -3   1   3       30.47       29.81      1.06 o
  -2   1   3       48.39       51.24      1.15 o
  -1   1   3      565.72      576.34      6.94 o
   0   1   3      694.49      710.24      8.47 o
   1   1   3    75749.55    76903.88    631.80 o
   2   1   3      979.54      884.75      7.86 o
   3   1   3      684.34      682.04      6.20 o
   4   1   3       44.50       35.60      2.14 o
   5   1   3      275.20      268.97      3.52 o
   6   1   3      156.49      155.45      2.11 o
   7   1   3       13.96       15.66      1.01 o
   8   1   3        1.24        0.02      0.80 o
   9   1   3        5.22        4.03      1.32 o
  -9   2   3        1.56        1.18      1.04 o
  -8   2   3       60.36       60.70      2.30 o
  -7   2   3      406.22      381.24      5.10 o
  -6   2   3        0.01        0.00      0.48 o
  -5   2   3      134.70      146.74      1.78 o
  -4   2   3       46.37       69.88      1.15 o
  -3   2   3     2716.87     2936.36     25.16 o
  -2   2   3     1179.78     1245.74     10.94 o
  -1   2   3       52.97       63.34      1.35 o
   0   2   3     7326.11     7397.05     73.80 o
   1   2   3     7847.84     7509.39     58.66 o
   2   2   3      748.26      746.20      6.46 o
   3   2   3        9.40        6.76      0.47 o
   4   2   3      523.02      508.36      5.50 o
   5   2   3        9.88       11.79      1.04 o
   6   2   3       73.15       73.60      1.42 o
   7   2   3        7.99        4.73      0.75 o
   8   2   3        3.86        4.56      0.98 o
   9   2   3       24.80       28.69      1.82 o
  -9   3   3        2.41        2.71      1.10 o
  -8   3   3       78.53       65.57      2.02 o
  -7   3   3      247.77      229.51      4.85 o
  -6   3   3        4.79        5.25      0.68 o
  -5   3   3       72.37       87.10      1.83 o
  -4   3   3       81.04       79.69      1.14 o
  -3   3   3     6059.85     6542.79     55.05 o
  -2   3   3      371.66      392.38      3.87 o
  -1   3   3      103.58      115.64      1.48 o
   0   3   3      570.10      553.13      5.51 o
   1   3   3       26.68       23.48      0.72 o
   2   3   3      836.24      829.67      7.12 o
   3   3   3        1.88        4.35      0.76 o
   4   3   3       56.53       48.81      1.52 o
   5   3   3      575.39      544.75      5.88 o
   6   3   3       14.84       15.49      0.98 o
   7   3   3        7.23        7.22      0.90 o
   8   3   3       28.80       31.84      1.57 o
   9   3   3      156.03      171.13      3.41 o
  -9   4   3        4.15        4.98      1.18 o
  -8   4   3       12.17       10.50      1.11 o
  -7   4   3        0.00        1.85      0.73 o
  -6   4   3       71.16       77.15      1.82 o
  -5   4   3       53.02       46.38      1.46 o
  -4   4   3      108.70      117.22      2.06 o
  -3   4   3     1641.64     1711.31     18.47 o
  -2   4   3      244.49      260.94      2.74 o
  -1   4   3     1425.78     1482.63     13.26 o
   0   4   3     2213.38     2253.72     19.97 o
   1   4   3     1053.70     1026.67      9.05 o
   2   4   3        4.76        7.88      0.48 o
   3   4   3      140.03      135.31      2.34 o
   4   4   3       11.48       11.12      0.83 o
   5   4   3       37.63       34.42      2.21 o
   6   4   3       48.98       46.41      1.83 o
   7   4   3        5.84        5.70      0.88 o
   8   4   3        7.51        9.74      1.23 o
   9   4   3       43.69       42.10      2.59 o
  -9   5   3        0.05        0.80      1.13 o
  -8   5   3        1.00        0.00      0.91 o
  -7   5   3      430.79      435.79      5.54 o
  -6   5   3      144.50      163.26      2.89 o
  -5   5   3      128.44      126.15      2.53 o
  -4   5   3      141.94      153.82      2.70 o
  -3   5   3      670.06      664.35      7.36 o
  -2   5   3       63.78       67.19      1.16 o
  -1   5   3      182.27      170.38      1.82 o
   0   5   3      426.01      370.30      4.12 o
   1   5   3        8.38        9.00      0.51 o
   2   5   3       15.43       13.79      0.77 o
   3   5   3       91.82       77.60      1.74 o
   4   5   3        0.01        1.45      0.51 o
   5   5   3      213.95      218.08      3.21 o
   6   5   3       72.69       65.11      1.82 o
   7   5   3        3.15        3.28      0.98 o
   8   5   3        2.44        3.15      1.27 o
   9   5   3        0.05        2.56      1.35 o
  -9   6   3        5.06        5.94      1.68 o
  -8   6   3        6.01        8.68      1.26 o
  -7   6   3      698.37      700.73      7.71 o
  -6   6   3      745.16      727.92      7.86 o
  -5   6   3        1.93        4.75      0.81 o
  -4   6   3      150.55      164.06      3.62 o
  -3   6   3       91.14       88.90      2.10 o
  -2   6   3      823.89      890.18      9.22 o
  -1   6   3        8.85        7.15      0.85 o
   0   6   3      245.54      236.12      4.05 o
   1   6   3     1087.75     1085.87      9.75 o
   2   6   3        4.23        5.64      0.51 o
   3   6   3       73.72       70.41      1.56 o
   4   6   3      202.24      185.42      5.28 o
   5   6   3       13.84       14.88      0.88 o
   6   6   3        6.23        6.62      0.98 o
   7   6   3       33.46       37.35      2.10 o
   8   6   3        1.41        0.00      0.94 o
   9   6   3       68.27       72.29      2.98 o
  -9   7   3        0.01        0.32      1.06 o
  -8   7   3       43.70       41.57      2.29 o
  -7   7   3      286.07      270.57      4.27 o
  -6   7   3       27.17       30.00      1.55 o
  -5   7   3       68.76       63.06      2.44 o
  -4   7   3      131.51      118.27      2.53 o
  -3   7   3      484.11      459.18      6.99 o
  -2   7   3     2006.85     2051.54     17.93 o
  -1   7   3      102.25      113.93      1.68 o
   0   7   3      605.08      645.38      7.24 o
   1   7   3      209.72      194.23      2.89 o
   2   7   3     1221.64     1274.97     13.55 o
   3   7   3        7.74        9.26      0.71 o
   4   7   3       53.14       62.18      1.98 o
   5   7   3       13.98       15.38      1.10 o
   6   7   3       40.55       44.89      2.13 o
   7   7   3        3.57        2.46      1.04 o
   8   7   3        0.18        0.00      1.07 o
  -8   8   3        8.59       11.11      1.27 o
  -7   8   3        9.91        5.41      1.10 o
  -6   8   3       29.26       25.43      1.46 o
  -5   8   3      286.74      283.91      4.24 o
  -4   8   3        2.75        2.39      0.69 o
  -3   8   3        4.45        2.37      0.68 o
  -2   8   3       25.44       34.49      1.62 o
  -1   8   3      152.98      137.34      2.09 o
   0   8   3        9.06       11.20      1.01 o
   1   8   3      160.09      140.11      2.43 o
   2   8   3     2354.70     2492.69     22.55 o
   3   8   3      141.57      140.06      2.57 o
   4   8   3      115.20      116.56      3.01 o
   5   8   3       31.61       38.51      1.52 o
   6   8   3       45.16       47.02      2.93 o
   7   8   3       13.54       13.14      1.56 o
   8   8   3       50.83       49.14      2.34 o
  -8   9   3        2.82        1.06      0.94 o
  -7   9   3       58.22       63.40      2.42 o
  -6   9   3       44.98       41.18      1.88 o
  -5   9   3       55.71       58.96      1.93 o
  -4   9   3      123.92      120.10      2.65 o
  -3   9   3        2.18        0.85      0.68 o
  -2   9   3        3.12        1.79      0.33 o
  -1   9   3       91.08       87.41      1.49 o
   0   9   3     1050.28     1108.60     11.74 o
   1   9   3      370.25      388.22      5.92 o
   2   9   3       47.46       43.90      2.31 o
   3   9   3      156.71      152.48      4.15 o
   4   9   3      277.36      267.61      3.53 o
   5   9   3       14.78       17.76      1.32 o
   6   9   3      358.46      402.71      5.51 o
   7   9   3       17.23       16.91      1.60 o
   8   9   3        3.85        3.91      1.35 o
  -8  10   3        6.77        9.31      1.30 o
  -7  10   3        1.55        0.00      1.46 o
  -6  10   3      181.64      149.11      3.12 o
  -5  10   3       23.41       22.17      1.32 o
  -4  10   3      197.77      196.24      3.97 o
  -3  10   3       87.52       82.17      2.53 o
  -2  10   3       30.89       40.88      1.27 o
  -1  10   3      783.30      784.54      6.84 o
   0  10   3     1413.75     1425.28     14.75 o
   1  10   3       62.28       64.68      2.03 o
   2  10   3        0.43        1.08      0.61 o
   3  10   3       77.97       76.90      2.52 o
   4  10   3       59.66       61.65      1.89 o
   5  10   3      509.57      505.44      6.15 o
   6  10   3       66.27       73.35      2.51 o
   7  10   3        6.75        9.39      1.46 o
   8  10   3       11.95       13.49      1.66 o
  -8  11   3        3.28        2.47      1.31 o
  -7  11   3        3.02        1.48      1.01 o
  -6  11   3        7.46        7.37      1.14 o
  -5  11   3       42.45       41.81      1.88 o
  -4  11   3      973.06      958.76     10.33 o
  -3  11   3       20.92       21.07      1.49 o
  -2  11   3      481.65      456.69      5.96 o
  -1  11   3        0.06        0.34      0.38 o
   0  11   3       76.98       78.64      1.98 o
   1  11   3        1.27        1.69      0.78 o
   2  11   3        0.23        0.84      0.59 o
   3  11   3       35.70       32.96      2.19 o
   4  11   3       43.12       43.70      1.83 o
   5  11   3      135.88      136.66      4.73 o
   6  11   3      165.45      177.15      4.84 o
   7  11   3        0.01        0.00      1.04 o
  -7  12   3       10.00        8.63      1.22 o
  -6  12   3        0.17        0.00      0.90 o
  -5  12   3      100.81       99.33      2.57 o
  -4  12   3      188.81      182.45      3.62 o
  -3  12   3      301.38      277.50      4.97 o
  -2  12   3      380.26      380.70      7.14 o
  -1  12   3      173.64      169.45      2.66 o
   0  12   3        0.00        0.00      0.45 o
   1  12   3        2.29        3.21      0.73 o
   2  12   3        1.36        1.08      0.65 o
   3  12   3       90.92       92.21      3.37 o
   4  12   3        4.70        7.66      0.97 o
   5  12   3        5.43        5.15      1.31 o
   6  12   3      164.22      166.07      3.53 o
   7  12   3        0.02        0.09      1.14 o
  -7  13   3        1.96        0.78      0.98 o
  -6  13   3        3.96        3.52      0.98 o
  -5  13   3       55.75       53.68      2.14 o
  -4  13   3       72.56       74.87      2.45 o
  -3  13   3      611.56      588.76      8.50 o
  -2  13   3       17.16       19.71      1.76 o
  -1  13   3       59.54       59.03      2.38 o
   0  13   3       41.43       39.71      1.43 o
   1  13   3        0.87        1.51      0.86 o
   2  13   3        0.35        0.36      0.69 o
   3  13   3       63.80       72.34      2.04 o
   4  13   3       99.49       98.75      2.29 o
   5  13   3        9.80        8.56      1.32 o
   6  13   3       15.66       15.42      1.46 o
   7  13   3        0.89        0.05      1.14 o
  -7  14   3       28.44       29.66      1.97 o
  -6  14   3       44.88       40.72      2.11 o
  -5  14   3        2.04        3.65      0.98 o
  -4  14   3       69.06       72.67      2.86 o
  -3  14   3       67.13       71.84      2.63 o
  -2  14   3       53.59       62.17      2.86 o
  -1  14   3       13.55       14.21      1.58 o
   0  14   3       59.12       58.45      2.17 o
   1  14   3       10.26       13.85      1.14 o
   2  14   3       83.79       82.07      2.40 o
   3  14   3       10.72        8.48      1.42 o
   4  14   3       45.65       54.19      2.25 o
   5  14   3        0.01        0.00      1.36 o
   6  14   3        8.35        6.93      1.56 o
  -6  15   3        1.86        1.48      1.26 o
  -5  15   3       20.07       16.47      1.61 o
  -4  15   3       19.98       20.48      1.93 o
  -3  15   3        6.97        5.58      1.29 o
  -2  15   3        7.76        9.36      1.42 o
  -1  15   3       51.40       59.14      5.01 o
   0  15   3        0.57        1.40      1.08 o
   1  15   3       26.67       22.89      1.84 o
   2  15   3      107.14      103.43      4.00 o
   3  15   3       48.89       49.46      3.13 o
   4  15   3       53.01       50.55      2.95 o
   5  15   3      124.86      124.81      3.10 o
   6  15   3        5.52        3.77      1.27 o
  -6  16   3        3.01        1.71      1.31 o
  -5  16   3        3.20        3.25      1.21 o
  -4  16   3       11.09        9.68      1.58 o
  -3  16   3        0.62        0.39      1.15 o
  -2  16   3       71.04       70.28      2.80 o
  -1  16   3      282.26      285.55      6.18 o
   0  16   3        2.71        5.58      1.35 o
   1  16   3        5.41        6.94      1.29 o
   2  16   3      122.19      110.51      4.59 o
   3  16   3       14.63       14.31      1.93 o
   4  16   3      110.43      108.98      3.70 o
   5  16   3        2.57        1.46      1.42 o
  -5  17   3       15.45       14.29      2.17 o
  -4  17   3       49.13       56.81      4.40 o
  -3  17   3       26.24       29.49      2.18 o
  -2  17   3       27.51       26.16      2.10 o
  -1  17   3       13.17       17.35      2.18 o
   0  17   3       55.28       65.74      3.47 o
   1  17   3      132.26      124.84      3.96 o
   2  17   3       35.31       31.95      2.33 o
   3  17   3        0.56        2.86      1.49 o
   4  17   3       14.17       13.09      2.67 o
   5  17   3        0.38        0.00      1.46 o
  -4  18   3        0.15        0.10      1.27 o
  -3  18   3       51.07       60.81      3.20 o
  -2  18   3        5.82        4.91      1.35 o
  -1  18   3       45.35       29.86      3.25 o
   0  18   3       61.86       50.01      4.74 o
   1  18   3        3.87        4.48      1.26 o
   2  18   3       28.80       36.63      2.45 o
   3  18   3       24.88       21.89      2.97 o
   4  18   3        6.03        6.77      1.69 o
  -3  19   3       14.53       20.01      3.14 o
  -2  19   3        2.29        3.58      2.19 o
  -1  19   3        1.27        3.38      1.91 o
   0  19   3        3.51        4.13      2.11 o
   1  19   3       44.90       52.91      2.76 o
   2  19   3        0.00        0.95      1.29 o
   3  19   3        0.04        0.93      1.73 o
  -1  20   3        0.01        1.73      2.11 o
   0  20   3        5.46        6.93      1.87 o
   1  20   3        1.64        1.83      1.26 o
  -8   0   4       22.22       24.03      2.34 o
  -6   0   4      446.18      411.23      9.67 o
  -4   0   4     1550.85     1669.23     18.08 o
  -2   0   4        0.76        1.01      0.48 o
   0   0   4     3986.23     4073.23     96.51 o
   2   0   4      280.51      298.50      4.54 o
   4   0   4      235.75      221.12      5.68 o
   6   0   4      112.31      101.77      3.03 o
   8   0   4        0.01        0.00      1.15 o
  -9   1   4        1.77        1.01      1.35 o
  -8   1   4      155.06      153.06      3.20 o
  -7   1   4      385.86      374.56      4.61 o
  -6   1   4      568.87      569.75      5.76 o
  -5   1   4       61.90       65.92      1.23 o
  -4   1   4        3.60        5.06      0.48 o
  -3   1   4      482.40      513.34      5.12 o
  -2   1   4        2.65        3.06      0.40 o
  -1   1   4      137.45      128.16      2.37 o
   0   1   4      228.67      221.34      3.46 o
   1   1   4       21.57       35.08      0.98 o
   2   1   4      202.18      213.21      2.66 o
   3   1   4      212.27      188.76      3.12 o
   4   1   4      279.78      287.63      9.18 o
   5   1   4       54.63       56.83      1.83 o
   6   1   4      357.16      356.35      3.87 o
   7   1   4       17.89       13.53      1.18 o
   8   1   4        0.72        0.00      0.97 o
   9   1   4        1.13        1.53      1.19 o
  -9   2   4        0.11        0.00      1.01 o
  -8   2   4        8.38       16.20      1.46 o
  -7   2   4       46.88       41.68      1.80 o
  -6   2   4     1274.19     1338.36     11.56 o
  -5   2   4        6.46        4.89      0.56 o
  -4   2   4      214.05      215.21      2.39 o
  -3   2   4      195.66      213.63      2.51 o
  -2   2   4        9.31       11.87      0.68 o
  -1   2   4      194.26      175.42      2.86 o
   0   2   4      139.33      131.49      1.82 o
   1   2   4      402.69      333.60      3.56 o
   2   2   4       14.23        9.76      0.66 o
   3   2   4      143.12      157.56      2.81 o
   4   2   4        0.30        1.18      0.68 o
   5   2   4       12.37       12.44      0.89 o
   6   2   4       92.46       96.75      2.02 o
   7   2   4       10.03        4.83      1.02 o
   8   2   4        1.71        1.03      1.12 o
   9   2   4       17.92       15.31      1.53 o
  -9   3   4       12.12       13.34      2.44 o
  -8   3   4       17.22       18.16      1.28 o
  -7   3   4        0.89        0.00      0.79 o
  -6   3   4      638.38      642.08      5.99 o
  -5   3   4       78.30       76.45      2.62 o
  -4   3   4      158.15      164.06      1.87 o
  -3   3   4      198.82      166.57      2.23 o
  -2   3   4     5641.27     5941.36     49.92 o
  -1   3   4       56.10       56.64      1.31 o
   0   3   4      876.41      898.64      8.68 o
   1   3   4     1284.89     1276.27     11.02 o
   2   3   4      240.87      233.52      2.76 o
   3   3   4        4.25        1.24      0.73 o
   4   3   4       54.77       47.49      1.74 o
   5   3   4       89.29       83.15      1.68 o
   6   3   4       17.43       17.83      1.06 o
   7   3   4       45.05       53.46      2.02 o
   8   3   4        0.09        1.16      1.02 o
   9   3   4      107.78      109.46      2.97 o
  -9   4   4        9.00       13.02      1.76 o
  -8   4   4        0.08        0.88      0.82 o
  -7   4   4      123.11      114.08      2.63 o
  -6   4   4       57.44       55.78      1.78 o
  -5   4   4        6.47        7.20      0.71 o
  -4   4   4       87.06       75.54      1.78 o
  -3   4   4       11.18       10.21      0.39 o
  -2   4   4      959.06     1087.35     10.05 o
  -1   4   4      498.38      514.03      5.30 o
   0   4   4        3.64        2.32      0.28 o
   1   4   4     1919.55     1886.84     14.84 o
   2   4   4     1859.77     1815.05     14.46 o
   3   4   4      837.92      826.39      9.40 o
   4   4   4      226.98      228.98      3.91 o
   5   4   4       15.25       17.92      1.00 o
   6   4   4       27.74       24.68      1.19 o
   7   4   4        0.06        0.00      0.77 o
   8   4   4       69.44       77.00      2.70 o
   9   4   4        0.95        1.01      1.37 o
  -9   5   4        3.43        3.04      1.67 o
  -8   5   4        0.45        1.29      0.86 o
  -7   5   4        5.33        3.80      0.94 o
  -6   5   4       88.23       80.01      2.87 o
  -5   5   4       48.44       46.41      1.48 o
  -4   5   4      807.76      789.56      8.57 o
  -3   5   4     2589.72     2905.70     26.57 o
  -2   5   4      652.35      682.51      6.64 o
  -1   5   4       47.09       46.64      1.23 o
   0   5   4       43.30       35.68      1.31 o
   1   5   4      901.89      878.39      7.56 o
   2   5   4      121.52      136.53      2.38 o
   3   5   4        0.30        1.22      0.61 o
   4   5   4       48.34       51.01      1.63 o
   5   5   4       57.40       57.52      1.63 o
   6   5   4        4.28        4.30      0.85 o
   7   5   4        2.77        0.53      1.47 o
   8   5   4        0.01        0.51      1.26 o
  -9   6   4        0.77        0.45      1.56 o
  -8   6   4       21.43       21.84      1.67 o
  -7   6   4      186.76      163.72      3.55 o
  -6   6   4        9.71       12.42      1.07 o
  -5   6   4       18.96       19.48      1.14 o
  -4   6   4      133.11       94.25      2.14 o
  -3   6   4      963.16     1003.17     11.65 o
  -2   6   4     1903.73     2059.31     19.72 o
  -1   6   4     1217.60     1207.77     10.35 o
   0   6   4        4.25        4.89      0.55 o
   1   6   4       99.78      104.82      1.79 o
   2   6   4      254.87      276.86      4.03 o
   3   6   4       46.98       44.31      1.42 o
   4   6   4       55.35       49.32      1.60 o
   5   6   4        0.09        0.60      0.62 o
   6   6   4       88.75       79.51      2.21 o
   7   6   4       11.27       17.55      1.62 o
   8   6   4        4.55        6.09      1.51 o
  -9   7   4        4.10        2.26      1.56 o
  -8   7   4        0.13        0.43      0.95 o
  -7   7   4      315.21      287.10      4.31 o
  -6   7   4        2.13        0.00      0.70 o
  -5   7   4       79.76       80.95      2.01 o
  -4   7   4       37.13       33.20      1.56 o
  -3   7   4      125.41      127.66      2.78 o
  -2   7   4      599.02      680.47      6.75 o
  -1   7   4      289.69      284.67      3.39 o
   0   7   4      818.45      801.56     10.14 o
   1   7   4       55.81       52.60      1.38 o
   2   7   4       99.33      111.33      2.16 o
   3   7   4       29.43       29.79      1.52 o
   4   7   4       70.54       70.56      1.60 o
   5   7   4      276.75      276.98      3.75 o
   6   7   4        6.44        7.09      1.05 o
   7   7   4        1.67        2.01      1.14 o
   8   7   4        6.34        6.63      1.64 o
  -8   8   4        8.00        3.66      1.16 o
  -7   8   4        9.62       10.81      1.22 o
  -6   8   4       24.60       25.67      1.50 o
  -5   8   4      545.18      530.04      7.97 o
  -4   8   4      222.56      202.88      3.55 o
  -3   8   4      140.89      146.36      3.12 o
  -2   8   4       38.94       33.16      1.06 o
  -1   8   4        3.21        6.01      0.48 o
   0   8   4      860.50      820.77     10.21 o
   1   8   4      322.27      343.35      5.32 o
   2   8   4      557.00      585.54      7.15 o
   3   8   4       13.63       12.54      0.98 o
   4   8   4       71.41       66.88      1.98 o
   5   8   4        0.13        0.00      0.49 o
   6   8   4        0.71        1.77      0.93 o
   7   8   4      128.97      138.26      3.20 o
   8   8   4        4.67        2.37      1.37 o
  -8   9   4        0.02        0.00      0.98 o
  -7   9   4        0.86        0.00      0.86 o
  -6   9   4        5.79        3.72      0.90 o
  -5   9   4       11.90       15.20      1.31 o
  -4   9   4      748.52      758.12      7.73 o
  -3   9   4       51.20       53.89      2.03 o
  -2   9   4       89.88       84.67      1.71 o
  -1   9   4       18.56       16.79      0.76 o
   0   9   4       12.33        8.91      0.82 o
   1   9   4      515.88      562.66      7.94 o
   2   9   4      179.54      167.24      3.14 o
   3   9   4       10.80       14.37      1.10 o
   4   9   4        5.38        3.85      1.20 o
   5   9   4       15.17       13.99      1.15 o
   6   9   4       51.76       57.97      2.10 o
   7   9   4       12.85       14.51      1.60 o
   8   9   4       37.12       41.02      2.59 o
  -8  10   4        0.07        1.56      1.03 o
  -7  10   4        0.00        0.00      1.06 o
  -6  10   4        4.69        4.35      1.11 o
  -5  10   4       65.65       75.28      2.11 o
  -4  10   4       96.42      106.03      3.27 o
  -3  10   4      106.83       99.41      3.12 o
  -2  10   4      179.64      175.02      3.61 o
  -1  10   4      146.95      144.68      2.13 o
   0  10   4      211.99      204.89      3.01 o
   1  10   4       28.98       29.40      1.69 o
   2  10   4        0.80        0.27      0.70 o
   3  10   4       27.91       30.65      1.41 o
   4  10   4        0.85        1.63      0.67 o
   5  10   4        7.52        7.70      1.02 o
   6  10   4      257.65      267.90      4.79 o
   7  10   4        0.17        0.00      1.22 o
  -8  11   4       11.95       17.10      2.03 o
  -7  11   4        0.27        0.03      0.94 o
  -6  11   4       17.06       11.77      1.27 o
  -5  11   4      157.49      151.49      3.03 o
  -4  11   4      202.40      205.40      4.77 o
  -3  11   4      397.29      398.68      7.91 o
  -2  11   4        2.13        1.30      0.74 o
  -1  11   4       27.96       30.82      1.17 o
   0  11   4      434.87      450.72      5.42 o
   1  11   4       45.13       44.70      1.67 o
   2  11   4       13.53       17.43      1.31 o
   3  11   4       77.86       68.93      1.66 o
   4  11   4        1.60        2.15      0.67 o
   5  11   4       10.39       12.63      1.34 o
   6  11   4       15.25       13.78      1.50 o
   7  11   4        4.62        6.23      1.42 o
  -7  12   4       38.14       39.50      2.06 o
  -6  12   4       17.10       18.84      1.46 o
  -5  12   4       27.52       26.55      2.37 o
  -4  12   4       11.59       15.70      1.43 o
  -3  12   4       87.99       89.21      2.78 o
  -2  12   4        3.69        1.83      0.93 o
  -1  12   4      185.78      169.26      4.03 o
   0  12   4        1.98        2.33      0.59 o
   1  12   4        9.81        8.68      0.86 o
   2  12   4        5.22        6.62      0.79 o
   3  12   4       56.01       52.50      1.56 o
   4  12   4       37.06       33.16      1.58 o
   5  12   4       18.12       16.77      1.31 o
   6  12   4        4.27        2.51      1.18 o
   7  12   4        0.12        0.00      1.18 o
  -7  13   4       24.02       31.68      2.01 o
  -6  13   4       10.12        9.18      1.32 o
  -5  13   4        0.08        0.09      0.86 o
  -4  13   4      557.51      538.49      7.12 o
  -3  13   4      138.18      130.49      4.49 o
  -2  13   4     1102.41     1120.48     13.88 o
  -1  13   4      238.61      250.09      6.15 o
   0  13   4       17.51       15.88      1.14 o
   1  13   4       27.70       24.42      1.92 o
   2  13   4       82.97       84.40      2.40 o
   3  13   4        0.43        2.33      0.79 o
   4  13   4       37.59       42.18      1.76 o
   5  13   4       60.35       59.13      2.81 o
   6  13   4        2.24        1.52      1.14 o
  -6  14   4        0.42        0.98      0.98 o
  -5  14   4       23.88       18.86      1.55 o
  -4  14   4       59.97       57.10      2.78 o
  -3  14   4        1.88        0.00      1.08 o
  -2  14   4       12.28       12.25      1.42 o
  -1  14   4      428.10      404.46      7.27 o
   0  14   4        2.60        2.35      1.08 o
   1  14   4        2.39        1.97      0.86 o
   2  14   4       38.88       41.17      2.33 o
   3  14   4        1.39        0.14      1.46 o
   4  14   4        0.14        1.29      0.97 o
   5  14   4      135.36      134.54      3.14 o
   6  14   4        3.20        1.98      1.27 o
  -6  15   4        0.04        0.00      0.94 o
  -5  15   4       25.78       31.57      2.09 o
  -4  15   4       35.73       38.22      2.37 o
  -3  15   4        6.91        9.67      1.72 o
  -2  15   4        0.44        0.00      1.08 o
  -1  15   4      461.47      450.82      8.15 o
   0  15   4      330.59      320.43      5.65 o
   1  15   4       52.08       52.89      3.85 o
   2  15   4       22.01       18.35      1.81 o
   3  15   4       24.71       25.70      2.54 o
   4  15   4      123.69      139.25      3.58 o
   5  15   4       20.77       21.31      1.74 o
  -5  16   4        0.00        1.04      1.09 o
  -4  16   4        2.78        2.91      1.24 o
  -3  16   4        0.56        0.21      0.97 o
  -2  16   4       56.88       56.18      3.03 o
  -1  16   4       10.25       10.52      2.16 o
   0  16   4        7.54        8.29      1.80 o
   1  16   4       51.30       48.06      3.18 o
   2  16   4        0.21        0.68      1.15 o
   3  16   4        0.38        0.00      1.19 o
   4  16   4      379.54      395.78     10.84 o
   5  16   4       30.10       31.76      2.61 o
  -5  17   4        0.51        2.12      1.92 o
  -4  17   4        9.51       12.41      1.81 o
  -3  17   4        7.72        5.24      1.35 o
  -2  17   4        1.16        1.29      1.42 o
  -1  17   4       51.71       55.12      3.24 o
   0  17   4        8.10        7.31      1.94 o
   1  17   4        0.08        0.56      1.00 o
   2  17   4       84.84       79.37      4.30 o
   3  17   4      144.47      140.07      4.59 o
   4  17   4       11.60       12.90      1.99 o
  -4  18   4        4.56        5.41      1.58 o
  -3  18   4       23.43       26.37      2.27 o
  -2  18   4        1.02        0.23      1.17 o
  -1  18   4        5.84        5.49      2.37 o
   0  18   4       89.73       92.98      7.11 o
   1  18   4       63.69       62.15      2.80 o
   2  18   4       18.83       23.29      1.98 o
   3  18   4        6.26        4.02      1.66 o
  -2  19   4       20.64       26.76      2.68 o
  -1  19   4        0.71        3.38      2.11 o
   0  19   4       13.34       28.18      8.46 o
   1  19   4        4.97        7.29      1.64 o
   2  19   4        0.86        1.89      1.26 o
  -9   0   5       77.52       96.13      9.14 o
  -7   0   5      421.22      389.06      9.06 o
  -5   0   5       48.07       37.71      1.95 o
  -3   0   5      730.11      756.63     10.05 o
  -1   0   5      392.45      363.33      7.18 o
   1   0   5      410.98      391.92      6.17 o
   3   0   5        1.11        0.00      0.96 o
   5   0   5      446.00      439.46      5.89 o
   7   0   5        0.47        0.88      1.24 o
  -9   1   5        0.53        1.82      1.24 o
  -8   1   5        1.28        1.31      1.08 o
  -7   1   5        1.64        0.95      0.91 o
  -6   1   5       72.76       91.58      3.47 o
  -5   1   5       76.15       70.65      1.40 o
  -4   1   5       36.35       31.62      1.09 o
  -3   1   5      183.87      201.93      2.34 o
  -2   1   5       61.26       71.58      1.69 o
  -1   1   5        2.94        2.37      0.59 o
   0   1   5      307.89      313.52      4.74 o
   1   1   5      217.99      195.03      3.23 o
   2   1   5     3548.10     3351.38     35.52 o
   3   1   5      537.72      520.89      7.23 o
   4   1   5        8.56        9.99      1.66 o
   5   1   5        0.20        0.22      0.55 o
   6   1   5       62.88       60.65      2.00 o
   7   1   5        1.11        1.41      0.93 o
   8   1   5        0.27        0.00      0.97 o
  -9   2   5        1.56        2.92      1.42 o
  -8   2   5       54.41       65.07      2.80 o
  -7   2   5       40.93       37.71      1.92 o
  -6   2   5     1643.56     1619.66     15.97 o
  -5   2   5      112.43      110.25      2.02 o
  -4   2   5        7.58        8.35      0.50 o
  -3   2   5      464.95      507.42      4.42 o
  -2   2   5      189.60      202.95      3.27 o
  -1   2   5       23.01       23.24      1.08 o
   0   2   5       28.01       28.01      0.74 o
   1   2   5     1684.05     1777.71     14.96 o
   2   2   5     3742.09     3526.07     36.93 o
   3   2   5      140.30      126.79      3.49 o
   4   2   5        0.64        1.23      0.84 o
   5   2   5       34.20       31.11      1.55 o
   6   2   5      199.66      207.39      3.57 o
   7   2   5       44.33       50.25      2.02 o
   8   2   5        1.07        0.00      0.97 o
  -9   3   5        5.47        7.69      1.58 o
  -8   3   5        1.05        1.75      1.06 o
  -7   3   5       13.59       18.77      1.51 o
  -6   3   5      734.27      762.92      8.18 o
  -5   3   5      499.52      502.50      5.20 o
  -4   3   5      659.09      707.00      6.04 o
  -3   3   5       29.90       26.61      0.83 o
  -2   3   5      222.28      233.03      2.77 o
  -1   3   5      122.38      119.02      2.02 o
   0   3   5      325.81      304.01      3.33 o
   1   3   5      609.21      602.89      5.87 o
   2   3   5      448.93      457.93      6.36 o
   3   3   5       50.03       54.68      3.71 o
   4   3   5        7.75        5.37      0.89 o
   5   3   5       39.87       44.07      2.07 o
   6   3   5      124.19      123.79      2.48 o
   7   3   5       11.98       14.15      1.26 o
   8   3   5        2.09        2.69      1.11 o
  -9   4   5        5.08        3.53      1.67 o
  -8   4   5        2.95        1.46      0.95 o
  -7   4   5       43.34       36.41      1.92 o
  -6   4   5       28.60       31.20      1.67 o
  -5   4   5       27.26       31.22      1.32 o
  -4   4   5      287.46      289.01      3.96 o
  -3   4   5        1.74        2.27      0.31 o
  -2   4   5      377.19      414.99      4.16 o
  -1   4   5      236.01      212.20      2.71 o
   0   4   5      473.52      460.81      5.25 o
   1   4   5      112.72      107.63      1.97 o
   2   4   5      514.66      488.24      7.21 o
   3   4   5      305.48      305.48      4.57 o
   4   4   5       38.28       42.73      1.56 o
   5   4   5        2.34        1.50      0.70 o
   6   4   5        9.85        9.32      1.21 o
   7   4   5       61.75       67.37      2.16 o
   8   4   5       42.23       47.47      2.37 o
  -9   5   5        4.08        7.13      1.79 o
  -8   5   5       21.81       24.06      2.03 o
  -7   5   5        2.28        1.01      1.01 o
  -6   5   5       72.51       77.04      2.29 o
  -5   5   5        7.17        4.72      0.75 o
  -4   5   5       26.15       16.42      1.06 o
  -3   5   5        1.11        4.00      0.33 o
  -2   5   5      849.19      964.70      9.09 o
  -1   5   5      747.40      744.92      8.07 o
   0   5   5      798.19      761.55      8.50 o
   1   5   5       25.88       23.32      0.98 o
   2   5   5      834.65      812.78      9.15 o
   3   5   5      186.96      176.64      4.13 o
   4   5   5        1.90        1.95      0.50 o
   5   5   5       39.33       41.27      1.60 o
   6   5   5        0.00        0.00      0.86 o
   7   5   5       43.81       47.90      2.53 o
   8   5   5       11.15       11.10      1.84 o
  -8   6   5        1.81        0.81      1.39 o
  -7   6   5       11.39        8.24      1.67 o
  -6   6   5        2.02        2.46      0.95 o
  -5   6   5        3.57        4.33      0.83 o
  -4   6   5      236.50      233.93      3.60 o
  -3   6   5      278.83      288.93      7.01 o
  -2   6   5       55.46       62.77      1.27 o
  -1   6   5        0.70        1.20      0.45 o
   0   6   5      328.99      300.28      4.14 o
   1   6   5      171.41      172.73      2.99 o
   2   6   5        3.14        6.77      1.62 o
   3   6   5        0.13        0.00      0.61 o
   4   6   5        8.83        9.19      0.74 o
   5   6   5       91.87       77.03      1.96 o
   6   6   5        0.58        1.15      0.96 o
   7   6   5      213.42      234.97      4.13 o
   8   6   5        2.40        3.25      1.51 o
  -8   7   5        0.04        1.42      1.39 o
  -7   7   5        0.31        0.00      1.17 o
  -6   7   5       65.88       75.65      2.61 o
  -5   7   5      118.05      118.15      2.64 o
  -4   7   5       62.96       60.66      1.66 o
  -3   7   5      102.74      106.71      2.73 o
  -2   7   5      104.42      105.81      1.68 o
  -1   7   5        6.59        7.41      1.30 o
   0   7   5       26.32       25.81      1.04 o
   1   7   5      450.95      451.43      9.87 o
   2   7   5      102.59      106.17      2.18 o
   3   7   5       67.34       70.50      1.99 o
   4   7   5       47.86       48.05      1.50 o
   5   7   5      174.23      173.25      3.96 o
   6   7   5      169.56      166.75      3.34 o
   7   7   5        3.60        6.25      1.32 o
   8   7   5        0.16        1.78      1.37 o
  -8   8   5       38.76       46.04      4.47 o
  -7   8   5       11.65       12.73      1.58 o
  -6   8   5      406.89      391.76      6.31 o
  -5   8   5        5.59        4.83      0.83 o
  -4   8   5      100.60      111.75      2.34 o
  -3   8   5        9.84        8.16      1.01 o
  -2   8   5      106.86      130.81      2.45 o
  -1   8   5       79.31       82.04      1.92 o
   0   8   5       49.80       49.76      1.87 o
   1   8   5       78.13       72.75      1.98 o
   2   8   5        1.91        1.87      0.58 o
   3   8   5      180.92      200.40      3.33 o
   4   8   5       82.68       79.60      1.81 o
   5   8   5        1.00        1.70      0.79 o
   6   8   5        8.00        6.89      1.22 o
   7   8   5       66.60       73.66      2.79 o
   8   8   5        2.12        1.76      1.51 o
  -8   9   5        0.78        0.00      1.39 o
  -7   9   5       32.72       30.16      2.18 o
  -6   9   5       80.63       66.87      2.78 o
  -5   9   5        0.62        0.19      0.70 o
  -4   9   5      197.69      188.97      3.18 o
  -3   9   5        0.06        1.06      0.64 o
  -2   9   5      770.19      785.35      9.95 o
  -1   9   5      258.90      247.16      4.24 o
   0   9   5        8.62        7.16      0.66 o
   1   9   5      112.86      126.59      2.59 o
   2   9   5       43.18       46.83      1.49 o
   3   9   5       98.07       99.10      1.91 o
   4   9   5        1.31        2.28      0.72 o
   5   9   5       96.03      103.20      2.63 o
   6   9   5       44.11       44.00      2.11 o
   7   9   5        0.53        1.39      1.43 o
  -8  10   5       15.17       17.24      2.34 o
  -7  10   5        1.86        1.08      1.08 o
  -6  10   5       76.43       70.64      2.86 o
  -5  10   5       62.67       49.90      1.97 o
  -4  10   5       94.96       99.07      2.53 o
  -3  10   5       23.95       18.24      1.42 o
  -2  10   5      156.08      158.15      3.01 o
  -1  10   5        1.37        2.06      0.55 o
   0  10   5      105.25      106.13      2.47 o
   1  10   5        4.41        2.53      0.56 o
   2  10   5      236.33      234.65      3.37 o
   3  10   5        4.55        1.99      0.63 o
   4  10   5       12.35       15.10      1.19 o
   5  10   5        2.48        3.52      0.98 o
   6  10   5       27.09       29.83      1.98 o
   7  10   5      114.80      127.07      3.69 o
  -7  11   5        0.37        0.88      1.24 o
  -6  11   5        1.83        4.22      1.24 o
  -5  11   5      591.76      550.05      6.56 o
  -4  11   5       79.99       88.75      2.50 o
  -3  11   5       14.62       16.09      1.58 o
  -2  11   5      192.39      196.98      3.88 o
  -1  11   5       23.88       26.28      1.58 o
   0  11   5      205.77      205.99      3.25 o
   1  11   5      300.02      312.87      3.99 o
   2  11   5        3.14        1.09      0.77 o
   3  11   5       15.78       12.59      1.05 o
   4  11   5        0.01        0.00      0.71 o
   5  11   5        2.59        1.04      0.89 o
   6  11   5       41.00       38.21      1.87 o
   7  11   5       88.22       97.36      3.26 o
  -7  12   5        0.01        0.00      1.37 o
  -6  12   5        0.12        0.34      1.15 o
  -5  12   5        0.53        1.27      0.86 o
  -4  12   5      181.90      169.46      3.50 o
  -3  12   5        3.62        8.25      1.21 o
  -2  12   5       16.10       14.95      1.42 o
  -1  12   5      511.12      513.76      8.46 o
   0  12   5      484.86      473.02      6.44 o
   1  12   5        9.77        6.60      1.01 o
   2  12   5       65.17       63.96      2.52 o
   3  12   5       38.52       42.25      1.69 o
   4  12   5        4.21        3.50      0.93 o
   5  12   5        5.68        5.22      1.05 o
   6  12   5       23.20       19.49      1.87 o
  -7  13   5        0.14        0.17      1.35 o
  -6  13   5        2.72        1.50      1.15 o
  -5  13   5        1.30        0.88      0.88 o
  -4  13   5        2.70        5.13      1.13 o
  -3  13   5      757.51      770.53     10.23 o
  -2  13   5      209.50      210.92      4.48 o
  -1  13   5     1636.61     1647.82     21.10 o
   0  13   5      193.51      192.34      4.04 o
   1  13   5        9.73       10.49      1.10 o
   2  13   5       17.51       17.44      1.54 o
   3  13   5       31.43       36.73      1.63 o
   4  13   5      268.46      286.38      4.37 o
   5  13   5        2.82        4.86      1.11 o
   6  13   5        1.25        0.28      1.14 o
  -6  14   5       22.06       25.88      2.18 o
  -5  14   5       10.07        7.58      1.22 o
  -4  14   5       21.41       21.06      1.93 o
  -3  14   5       48.91       52.05      2.71 o
  -2  14   5        0.84        1.89      1.08 o
  -1  14   5       22.93       20.68      2.78 o
   0  14   5       63.94       66.73      2.52 o
   1  14   5        0.15        0.00      0.89 o
   2  14   5        9.27       10.75      1.46 o
   3  14   5      110.56      114.99      3.06 o
   4  14   5       13.09       13.37      1.34 o
   5  14   5        0.02        0.18      1.04 o
   6  14   5       43.35       41.98      2.32 o
  -6  15   5       48.53       55.14      3.09 o
  -5  15   5      103.98      120.05      3.38 o
  -4  15   5        3.82        3.57      1.46 o
  -3  15   5        0.40        1.16      1.15 o
  -2  15   5       45.95       51.27      5.23 o
  -1  15   5       64.29       66.54      3.24 o
   0  15   5       17.56       21.79      1.84 o
   1  15   5        7.60        7.33      1.31 o
   2  15   5        6.72        5.01      1.29 o
   3  15   5       21.46       18.30      1.71 o
   4  15   5      104.51      104.04      3.12 o
   5  15   5       46.42       48.32      2.42 o
  -5  16   5        2.52        8.07      1.81 o
  -4  16   5        2.32        1.79      1.15 o
  -3  16   5        0.15        0.63      1.08 o
  -2  16   5        3.95        3.11      1.39 o
  -1  16   5        0.07        0.00      1.17 o
   0  16   5       19.35       24.35      2.34 o
   1  16   5       11.12        9.57      1.87 o
   2  16   5        1.74        0.00      1.46 o
   3  16   5       35.72       35.16      2.14 o
   4  16   5       21.16       24.91      2.09 o
  -4  17   5        8.21       15.21      2.44 o
  -3  17   5        0.94        0.53      1.42 o
  -2  17   5       22.49       22.44      2.34 o
  -1  17   5       30.23       31.64      2.46 o
   0  17   5        0.84        2.37      1.39 o
   1  17   5       30.58       34.38      2.53 o
   2  17   5        0.59        0.40      1.29 o
   3  17   5       15.34       15.90      1.78 o
   4  17   5        0.98        2.06      1.25 o
  -3  18   5        2.64        6.70      1.42 o
  -2  18   5        1.46        2.03      1.56 o
  -1  18   5        0.70        1.69      1.91 o
   0  18   5        6.34        7.30      1.95 o
   1  18   5       21.10       27.26      2.33 o
   2  18   5       32.91       35.77      3.15 o
   3  18   5       18.97       21.42      1.92 o
  -1  19   5        0.34        0.00      1.91 o
   0  19   5       24.46       20.24      2.87 o
   1  19   5        1.31        2.08      1.34 o
  -8   0   6        0.90        2.42      2.03 o
  -6   0   6     1286.23     1274.25     17.07 o
  -4   0   6        4.34        5.65      0.73 o
  -2   0   6       27.01       28.95      2.37 o
   0   0   6       47.70       36.34      1.46 o
   2   0   6     3654.27     3496.08     41.77 o
   4   0   6       27.41       37.32      2.42 o
   6   0   6      402.71      410.50      8.89 o
   8   0   6        1.00        0.00      1.39 o
  -9   1   6        6.38        6.94      1.69 o
  -8   1   6       45.03       46.32      2.64 o
  -7   1   6        0.65        0.00      0.83 o
  -6   1   6      142.75      125.16      4.67 o
  -5   1   6       32.47       31.15      1.28 o
  -4   1   6       16.71       20.49      0.86 o
  -3   1   6        0.01        0.28      0.30 o
  -2   1   6       24.85       20.21      1.61 o
  -1   1   6      239.20      229.98      6.00 o
   0   1   6      141.42      143.40      2.09 o
   1   1   6      727.85      662.73      6.70 o
   2   1   6     2347.04     2215.96     19.39 o
   3   1   6      613.74      606.90      7.45 o
   4   1   6       61.81       58.49      1.92 o
   5   1   6       19.70       16.63      1.23 o
   6   1   6       71.61       76.34      2.69 o
   7   1   6       37.63       45.95      2.05 o
   8   1   6        0.43        0.00      1.05 o
  -9   2   6       30.56       32.66      3.28 o
  -8   2   6        1.82        1.64      1.15 o
  -7   2   6        0.33        0.41      0.91 o
  -6   2   6        2.53        0.00      1.33 o
  -5   2   6      203.29      195.44      3.01 o
  -4   2   6       52.16       53.80      1.67 o
  -3   2   6      466.65      480.76      4.93 o
  -2   2   6      409.45      442.35      9.99 o
  -1   2   6        3.93        4.14      0.62 o
   0   2   6        8.79       12.00      0.70 o
   1   2   6      413.18      366.93      7.58 o
   2   2   6     8218.17     7842.23     72.65 o
   3   2   6       87.99       90.78      2.27 o
   4   2   6       60.70       60.24      1.78 o
   5   2   6        5.53        4.40      0.82 o
   6   2   6        7.88        7.07      1.39 o
   7   2   6        0.11        0.00      1.15 o
   8   2   6        3.05        0.52      1.05 o
  -9   3   6        5.43        4.82      1.58 o
  -8   3   6        1.76        0.00      1.38 o
  -7   3   6       84.77       81.90      2.57 o
  -6   3   6        6.25        8.50      1.31 o
  -5   3   6        7.36       11.45      1.16 o
  -4   3   6       31.00       30.27      1.95 o
  -3   3   6       90.54       95.97      1.98 o
  -2   3   6     3522.68     3642.30     38.97 o
  -1   3   6      180.27      182.46      3.38 o
   0   3   6      398.18      384.10      3.74 o
   1   3   6      922.61      922.42      8.83 o
   2   3   6      665.07      589.02      7.02 o
   3   3   6       10.89        9.67      1.00 o
   4   3   6        3.99        2.95      0.84 o
   5   3   6        8.03        8.65      1.25 o
   6   3   6        5.85        4.06      0.97 o
   7   3   6       18.12       19.32      1.49 o
   8   3   6        0.50        1.58      1.08 o
  -8   4   6        4.81        6.59      1.95 o
  -7   4   6       82.35       71.28      2.73 o
  -6   4   6     1195.92     1164.91     15.24 o
  -5   4   6      381.12      388.40      6.08 o
  -4   4   6      179.01      183.79      3.63 o
  -3   4   6       31.13       30.32      1.57 o
  -2   4   6     1083.69     1063.73     12.60 o
  -1   4   6       26.88       34.19      1.61 o
   0   4   6       50.61       51.52      1.12 o
   1   4   6      547.85      547.76      6.41 o
   2   4   6      304.51      285.18      4.21 o
   3   4   6        6.70        7.73      0.95 o
   4   4   6       12.73       10.39      1.19 o
   5   4   6        9.31        5.20      1.12 o
   6   4   6       66.21       69.23      2.03 o
   7   4   6       22.28       21.42      1.80 o
   8   4   6        0.01        0.00      1.26 o
  -8   5   6        3.06        3.72      1.15 o
  -7   5   6       61.75       60.37      2.86 o
  -6   5   6      570.48      585.65      8.27 o
  -5   5   6      262.78      268.84      4.90 o
  -4   5   6      104.48      104.09      2.71 o
  -3   5   6       85.52       77.32      2.58 o
  -2   5   6        0.68        1.89      0.61 o
  -1   5   6      769.84      803.55      8.00 o
   0   5   6       28.42       29.98      0.95 o
   1   5   6      335.38      336.50      4.52 o
   2   5   6        6.26        8.38      0.95 o
   3   5   6       21.32       21.06      1.22 o
   4   5   6       12.42       12.43      0.97 o
   5   5   6        5.15        4.46      0.81 o
   6   5   6       10.58       14.51      1.26 o
   7   5   6        0.42        0.00      0.94 o
   8   5   6        3.64        1.55      1.22 o
  -8   6   6        0.36        0.00      1.17 o
  -7   6   6        8.74        9.12      2.16 o
  -6   6   6      141.09      123.04      3.29 o
  -5   6   6       85.69       72.70      2.61 o
  -4   6   6        7.90        7.25      1.37 o
  -3   6   6       14.42       21.67      1.67 o
  -2   6   6      613.35      606.93      7.18 o
  -1   6   6      810.44      793.78      8.07 o
   0   6   6       21.41       19.55      1.54 o
   1   6   6      636.55      636.00      7.45 o
   2   6   6      370.69      364.79      5.03 o
   3   6   6      379.88      388.03      4.43 o
   4   6   6        5.18        1.46      0.75 o
   5   6   6       28.13       29.16      1.72 o
   6   6   6        2.16        0.36      1.04 o
   7   6   6        0.24        0.00      1.07 o
   8   6   6        5.19        6.45      1.51 o
  -8   7   6       15.76       17.33      2.34 o
  -7   7   6       30.19       32.44      4.62 o
  -6   7   6        4.36        4.48      1.37 o
  -5   7   6       25.03       27.25      1.84 o
  -4   7   6      121.11      114.81      3.19 o
  -3   7   6       77.29       76.00      3.94 o
  -2   7   6       11.75        9.81      1.04 o
  -1   7   6       69.78       66.57      1.63 o
   0   7   6        2.75        1.49      0.61 o
   1   7   6       12.23       12.42      1.06 o
   2   7   6       87.37       87.67      1.89 o
   3   7   6      543.14      570.89      5.36 o
   4   7   6       56.99       60.72      1.95 o
   5   7   6       25.96       30.61      1.79 o
   6   7   6        3.14        2.81      1.04 o
   7   7   6       31.44       33.87      2.32 o
  -8   8   6       15.21       20.00      2.48 o
  -7   8   6       22.18       15.25      2.06 o
  -6   8   6       10.64        5.26      1.24 o
  -5   8   6      116.52       96.50      2.86 o
  -4   8   6       11.64       13.94      1.42 o
  -3   8   6      149.66      140.76      2.81 o
  -2   8   6       41.01       36.33      2.19 o
  -1   8   6       52.78       51.78      1.42 o
   0   8   6       13.81       10.75      1.01 o
   1   8   6       54.25       56.54      1.70 o
   2   8   6        1.84        1.87      0.54 o
   3   8   6        0.02        1.43      0.63 o
   4   8   6        1.81        1.67      0.75 o
   5   8   6        2.89        2.06      0.90 o
   6   8   6        0.90        2.71      1.10 o
   7   8   6       36.28       42.08      2.23 o
  -8   9   6        0.70        1.35      1.56 o
  -7   9   6        0.62        0.27      1.39 o
  -6   9   6       57.55       55.73      2.67 o
  -5   9   6       99.66       83.41      2.78 o
  -4   9   6       91.56       85.40      2.71 o
  -3   9   6       25.86       25.14      1.43 o
  -2   9   6        0.38        2.03      0.87 o
  -1   9   6       19.63       19.70      1.21 o
   0   9   6      230.46      222.85      3.04 o
   1   9   6       47.58       52.48      1.66 o
   2   9   6      109.85      104.83      2.45 o
   3   9   6      130.76      131.91      2.61 o
   4   9   6       25.06       26.27      1.50 o
   5   9   6       24.42       25.88      1.60 o
   6   9   6      201.10      204.66      4.63 o
   7   9   6       18.05       22.73      2.27 o
  -7  10   6        0.04        0.00      1.08 o
  -6  10   6       38.59       40.13      2.37 o
  -5  10   6       74.35       69.72      2.71 o
  -4  10   6       36.13       42.06      2.18 o
  -3  10   6       86.69       86.91      2.42 o
  -2  10   6        3.96        4.96      1.17 o
  -1  10   6       90.91       74.05      6.64 o
   0  10   6       12.42       12.21      1.05 o
   1  10   6      185.18      191.13      3.55 o
   2  10   6        0.19        0.00      0.50 o
   3  10   6        2.45        4.36      1.60 o
   4  10   6       13.30       16.16      1.38 o
   5  10   6       36.80       35.43      1.83 o
   6  10   6      118.61      124.01      3.38 o
   7  10   6       47.24       58.84      2.60 o
  -7  11   6       13.40       12.92      1.76 o
  -6  11   6        0.11        0.00      1.08 o
  -5  11   6       14.30       12.89      1.76 o
  -4  11   6        0.01        2.27      1.15 o
  -3  11   6       85.92       85.78      2.72 o
  -2  11   6        8.07        9.73      2.77 o
  -1  11   6      484.85      517.57      9.99 o
   0  11   6      232.34      226.51      3.57 o
   1  11   6      234.59      246.18      6.48 o
   2  11   6        3.35        1.93      0.75 o
   3  11   6       22.24       19.68      1.26 o
   4  11   6        3.06        3.27      0.89 o
   5  11   6       13.40       15.32      1.33 o
   6  11   6        0.42        0.32      1.07 o
  -7  12   6        0.10        0.14      1.15 o
  -6  12   6        4.16        3.95      1.66 o
  -5  12   6        1.02        0.29      1.15 o
  -4  12   6        9.23        7.88      1.76 o
  -3  12   6      400.30      417.35      5.85 o
  -2  12   6       50.00       55.16      2.85 o
  -1  12   6        0.03        1.66      1.27 o
   0  12   6        1.00        0.00      1.46 o
   1  12   6      146.92      147.19      2.93 o
   2  12   6       35.47       37.74      1.98 o
   3  12   6        5.65        2.79      0.89 o
   4  12   6        9.70        7.88      1.11 o
   5  12   6        5.49        5.97      1.31 o
   6  12   6        4.29        4.39      1.35 o
  -6  13   6       17.68       13.44      1.76 o
  -5  13   6       16.90       11.89      1.69 o
  -4  13   6       37.91       39.25      2.27 o
  -3  13   6      108.06      119.10      3.46 o
  -2  13   6      442.22      476.65      8.58 o
  -1  13   6       77.14       78.62      3.24 o
   0  13   6       63.25       67.48      3.39 o
   1  13   6       28.65       28.44      1.84 o
   2  13   6        7.67        9.86      1.26 o
   3  13   6       13.86       15.91      1.31 o
   4  13   6        0.13        0.00      0.97 o
   5  13   6        9.78       13.21      1.50 o
   6  13   6        0.24        0.97      1.18 o
  -6  14   6        3.89        7.83      2.73 o
  -5  14   6       22.77       16.96      2.16 o
  -4  14   6       81.58       71.13      3.24 o
  -3  14   6       22.35       29.56      2.15 o
  -2  14   6      147.54      147.51      4.42 o
  -1  14   6       27.87       39.06      2.73 o
   0  14   6       46.58       48.42      3.60 o
   1  14   6        7.99       11.99      1.67 o
   2  14   6        8.45        8.60      1.42 o
   3  14   6       16.16       16.31      1.50 o
   4  14   6       50.79       60.08      2.24 o
   5  14   6        2.60        0.12      1.14 o
  -5  15   6        0.07        1.93      2.05 o
  -4  15   6        5.85        9.52      2.08 o
  -3  15   6       71.56       71.31      3.05 o
  -2  15   6        2.49        1.41      1.27 o
  -1  15   6       19.74       21.94      2.19 o
   0  15   6       85.10       94.86      3.26 o
   1  15   6        9.67       11.50      1.95 o
   2  15   6        0.00        0.00      1.15 o
   3  15   6       79.15       85.34      2.89 o
   4  15   6        2.42        4.30      1.13 o
  -4  16   6        0.91        0.00      1.39 o
  -3  16   6        3.18        4.06      1.56 o
  -2  16   6        4.47        3.16      1.56 o
  -1  16   6        0.95        1.56      1.39 o
   0  16   6        2.95        3.38      2.03 o
   1  16   6       14.55       14.83      2.06 o
   2  16   6       20.34       20.99      2.05 o
   3  16   6       87.42       87.56      3.05 o
   4  16   6        6.12        7.22      1.67 o
  -3  17   6       16.50       18.24      2.19 o
  -2  17   6        0.03        0.00      1.49 o
  -1  17   6       16.68       17.96      2.06 o
   0  17   6       79.61       85.90      9.14 o
   1  17   6       16.30       13.15      2.06 o
   2  17   6        0.01        1.24      1.29 o
   3  17   6        0.02        1.44      1.43 o
  -2  18   6        0.03        1.49      1.39 o
  -1  18   6       23.03       24.56      3.08 o
   0  18   6        0.03        0.00      1.62 o
   1  18   6        1.58        2.17      1.67 o
  -7   0   7      131.14      130.88      5.20 o
  -5   0   7     1037.14     1038.80     14.33 o
  -3   0   7      279.12      297.82      5.47 o
  -1   0   7        6.80        5.28      1.01 o
   1   0   7      138.54      136.24      4.52 o
   3   0   7      123.52      116.06      3.47 o
   5   0   7       47.74       59.40      5.41 o
   7   0   7      104.75      111.48      4.30 o
  -8   1   7        5.82        5.07      1.35 o
  -7   1   7       50.93       57.89      2.59 o
  -6   1   7      149.61      152.80      3.38 o
  -5   1   7     1555.06     1578.68     14.38 o
  -4   1   7        0.04        0.68      0.55 o
  -3   1   7      223.62      232.45      3.32 o
  -2   1   7        2.22        1.49      0.61 o
  -1   1   7        4.09        4.50      0.73 o
   0   1   7        1.08        1.52      0.68 o
   1   1   7      248.65      259.73      3.45 o
   2   1   7       17.88       16.59      1.26 o
   3   1   7       17.49       15.67      1.18 o
   4   1   7       18.00       20.63      1.69 o
   5   1   7       14.53       12.34      1.31 o
   6   1   7        0.01        0.37      0.89 o
   7   1   7       38.22       37.03      2.25 o
   8   1   7        2.64        1.77      1.27 o
  -8   2   7        0.08        0.09      1.08 o
  -7   2   7      106.13      104.21      2.83 o
  -6   2   7      128.55      122.27      3.08 o
  -5   2   7      121.46      134.10      4.49 o
  -4   2   7       18.03       20.17      1.15 o
  -3   2   7       98.51       96.77      2.71 o
  -2   2   7       95.74       92.77      2.17 o
  -1   2   7      382.88      372.43      5.90 o
   0   2   7      168.64      165.32      3.46 o
   1   2   7       52.00       50.83      1.46 o
   2   2   7      272.67      264.19      3.73 o
   3   2   7      168.74      157.79      2.97 o
   4   2   7       30.50       22.34      1.56 o
   5   2   7        9.02        9.22      1.13 o
   6   2   7        1.44        2.34      0.95 o
   7   2   7       10.11        8.87      1.28 o
   8   2   7        0.90        0.41      1.19 o
  -8   3   7        0.02        0.00      0.91 o
  -7   3   7        0.02        0.75      0.95 o
  -6   3   7      157.86      152.87      3.38 o
  -5   3   7       41.35       39.72      1.98 o
  -4   3   7       10.62        9.10      0.83 o
  -3   3   7       28.98       29.79      2.05 o
  -2   3   7       14.65       15.76      1.06 o
  -1   3   7      427.60      439.93      5.74 o
   0   3   7       18.75       18.94      0.87 o
   1   3   7        0.15        0.17      0.39 o
   2   3   7        0.84        1.35      0.69 o
   3   3   7       61.61       61.06      1.54 o
   4   3   7        1.28        0.00      0.74 o
   5   3   7        3.26        5.07      1.16 o
   6   3   7        1.06        0.00      0.97 o
   7   3   7       12.67       13.58      1.41 o
  -8   4   7        2.43        2.76      1.29 o
  -7   4   7        1.23        0.90      1.08 o
  -6   4   7        1.33        2.90      1.15 o
  -5   4   7      245.22      235.95      4.11 o
  -4   4   7       66.20       64.70      1.83 o
  -3   4   7      210.59      210.74      3.88 o
  -2   4   7      467.37      466.92      5.92 o
  -1   4   7      954.45      970.89      9.84 o
   0   4   7       20.56       21.05      1.01 o
   1   4   7      133.47      142.20      2.49 o
   2   4   7      192.83      190.45      3.38 o
   3   4   7        4.10        2.61      0.71 o
   4   4   7       13.23       11.45      1.29 o
   5   4   7       25.50       23.34      1.76 o
   6   4   7       14.30       15.28      1.52 o
   7   4   7        8.61        6.09      1.19 o
  -8   5   7       11.43       19.14      1.99 o
  -7   5   7       43.50       48.82      2.67 o
  -6   5   7       73.05       63.09      4.20 o
  -5   5   7       40.49       46.25      2.05 o
  -4   5   7        2.73        1.86      0.74 o
  -3   5   7      110.09      100.66      2.61 o
  -2   5   7      122.46      129.94      2.34 o
  -1   5   7      577.06      564.56      6.39 o
   0   5   7        0.18        0.71      0.47 o
   1   5   7       35.48       33.09      1.43 o
   2   5   7      147.00      133.81      2.33 o
   3   5   7        2.25        2.24      0.95 o
   4   5   7       59.28       63.68      1.85 o
   5   5   7        8.85        8.21      0.97 o
   6   5   7        4.03        3.38      0.95 o
   7   5   7        0.26        0.79      1.07 o
  -8   6   7        1.12        2.40      2.30 o
  -7   6   7        4.53        2.56      1.27 o
  -6   6   7       48.75       44.02      2.94 o
  -5   6   7        3.95        1.98      1.69 o
  -4   6   7       43.40       40.61      2.03 o
  -3   6   7       55.04       54.96      2.15 o
  -2   6   7      216.91      230.54      4.12 o
  -1   6   7       87.01      103.38      4.39 o
   0   6   7      181.22      181.25      3.08 o
   1   6   7       34.87       36.26      1.48 o
   2   6   7      195.93      209.83      3.04 o
   3   6   7        7.87        9.67      0.98 o
   4   6   7       29.94       36.89      1.74 o
   5   6   7        3.24        1.45      0.90 o
   6   6   7       52.75       53.05      2.38 o
   7   6   7       12.51       15.10      1.70 o
  -8   7   7        4.86        6.86      3.21 o
  -7   7   7        0.10        0.00      1.17 o
  -6   7   7      161.45      155.53      9.22 o
  -5   7   7       34.65       29.92      1.78 o
  -4   7   7      144.00      141.81      4.02 o
  -3   7   7        5.65        2.41      0.98 o
  -2   7   7      355.32      364.98      9.33 o
  -1   7   7       21.07       18.53      1.35 o
   0   7   7       25.34       25.66      1.27 o
   1   7   7        1.46        1.47      0.55 o
   2   7   7        1.30        2.17      0.70 o
   3   7   7      229.40      237.40      4.84 o
   4   7   7        2.49        2.71      0.90 o
   5   7   7        9.90       13.91      1.32 o
   6   7   7       26.63       26.52      1.92 o
   7   7   7        6.74        4.53      1.35 o
  -7   8   7        6.15        6.40      2.32 o
  -6   8   7       82.76       69.75      3.66 o
  -5   8   7        1.29        1.01      1.01 o
  -4   8   7        3.03        3.89      1.01 o
  -3   8   7        0.00        0.00      0.89 o
  -2   8   7        3.72        5.41      1.17 o
  -1   8   7      127.95      134.31      5.03 o
   0   8   7       37.73       37.73      1.84 o
   1   8   7       53.66       52.30      1.63 o
   2   8   7        3.79        3.75      0.75 o
   3   8   7       13.29       12.44      1.10 o
   4   8   7        8.22        7.61      1.10 o
   5   8   7        2.79        3.24      1.04 o
   6   8   7        3.68        4.37      1.22 o
   7   8   7       24.84       28.35      2.11 o
  -7   9   7       18.27       16.18      2.19 o
  -6   9   7        1.20        0.85      1.01 o
  -5   9   7        2.54        1.58      1.08 o
  -4   9   7      137.38      131.84      3.46 o
  -3   9   7      129.30      126.09      3.12 o
  -2   9   7       39.34       41.42      2.34 o
  -1   9   7       95.08       89.01      2.85 o
   0   9   7       27.37       29.02      1.69 o
   1   9   7      360.97      356.26      4.59 o
   2   9   7       78.64       83.29      2.07 o
   3   9   7        0.42        2.10      1.32 o
   4   9   7        2.40        2.87      0.94 o
   5   9   7        0.05        0.00      1.08 o
   6   9   7        4.14        2.31      1.32 o
  -7  10   7        3.24        0.00      1.27 o
  -6  10   7        7.90        8.42      1.36 o
  -5  10   7        2.78        1.18      1.01 o
  -4  10   7        3.04        1.08      1.08 o
  -3  10   7      361.24      389.07      6.14 o
  -2  10   7        7.90        7.25      1.52 o
  -1  10   7        0.12        0.42      0.90 o
   0  10   7        7.62        6.78      1.15 o
   1  10   7       33.11       35.12      2.47 o
   2  10   7       94.68       97.42      3.33 o
   3  10   7        1.88        1.58      0.99 o
   4  10   7       10.04       11.23      1.82 o
   5  10   7        4.56        4.33      1.13 o
   6  10   7        2.23        1.21      1.18 o
  -7  11   7        0.03        0.94      1.24 o
  -6  11   7       14.33       13.45      1.69 o
  -5  11   7        4.53        3.54      1.24 o
  -4  11   7       67.59       70.13      2.78 o
  -3  11   7       79.19       83.51      3.42 o
  -2  11   7        4.63        2.12      1.08 o
  -1  11   7      109.96      102.49      4.86 o
   0  11   7      170.66      186.36      4.69 o
   1  11   7       26.15       26.97      1.37 o
   2  11   7       22.55       26.60      1.41 o
   3  11   7        7.85        7.00      1.04 o
   4  11   7       29.15       31.65      2.07 o
   5  11   7        2.58        2.71      1.14 o
   6  11   7        5.08        3.19      1.32 o
  -6  12   7        0.66        0.00      1.08 o
  -5  12   7       23.22       26.42      2.10 o
  -4  12   7       38.96       41.91      2.44 o
  -3  12   7      231.91      231.91      4.72 o
  -2  12   7      198.44      209.74      5.20 o
  -1  12   7      296.86      302.51      7.61 o
   0  12   7       15.40       18.01      2.17 o
   1  12   7       58.63       66.28      2.23 o
   2  12   7        0.66        0.12      0.86 o
   3  12   7        6.84        8.97      1.18 o
   4  12   7        0.22        0.54      0.98 o
   5  12   7       10.05        9.81      1.56 o
  -6  13   7        2.33        0.36      1.24 o
  -5  13   7       15.61       12.91      2.05 o
  -4  13   7       21.15       17.64      2.25 o
  -3  13   7        3.21        5.41      1.67 o
  -2  13   7        3.99        3.59      1.48 o
  -1  13   7      221.55      228.74      8.80 o
   0  13   7      146.16      144.70      4.97 o
   1  13   7       15.22       15.12      1.58 o
   2  13   7        4.89        4.95      1.11 o
   3  13   7       28.36       27.03      1.60 o
   4  13   7        4.39        3.43      1.14 o
   5  13   7        0.67        1.28      1.14 o
  -5  14   7        0.29        2.34      1.46 o
  -4  14   7       26.58       24.73      2.46 o
  -3  14   7       61.39       59.71      3.37 o
  -2  14   7       19.25       16.95      2.72 o
  -1  14   7       71.35       71.83      3.83 o
   0  14   7      353.74      360.11     11.31 o
   1  14   7      115.38      118.79      4.70 o
   2  14   7        5.81        8.28      1.41 o
   3  14   7        3.60        3.90      1.02 o
   4  14   7        9.18       14.23      1.66 o
  -4  15   7        3.41        2.71      1.56 o
  -3  15   7       44.97       39.53      2.96 o
  -2  15   7       40.91       37.97      2.73 o
  -1  15   7       32.90       34.20      3.35 o
   0  15   7       20.56       20.40      2.21 o
   1  15   7       33.50       35.57      2.68 o
   2  15   7       41.03       43.30      2.27 o
   3  15   7        0.32        0.27      1.21 o
   4  15   7       26.22       26.72      1.81 o
  -4  16   7        0.97        3.04      1.67 o
  -3  16   7       30.88       34.38      2.85 o
  -2  16   7        0.76        1.97      1.27 o
  -1  16   7        0.40        0.34      1.69 o
   0  16   7        2.03        2.71      1.91 o
   1  16   7        4.14        3.62      1.67 o
   2  16   7        0.40        0.47      1.09 o
   3  16   7        1.81        1.63      1.37 o
  -2  17   7        3.35        5.41      1.67 o
  -1  17   7        0.02        0.00      1.91 o
   0  17   7        2.80        2.71      2.71 o
   1  17   7        7.23        9.06      2.06 o
   2  17   7        5.56        6.72      1.40 o
  -8   0   8       11.22       12.20      2.71 o
  -6   0   8      151.81      145.33      7.06 o
  -4   0   8      259.22      263.23      5.47 o
  -2   0   8       21.35       19.95      1.67 o
   0   0   8       14.15       16.30      3.38 o
   2   0   8      437.12      427.20      6.51 o
   4   0   8       47.49       35.99      3.08 o
   6   0   8       13.64        7.65      2.50 o
  -8   1   8       23.76       34.39      2.52 o
  -7   1   8       27.48       35.08      2.12 o
  -6   1   8       45.41       45.34      2.07 o
  -5   1   8      366.44      344.99      4.78 o
  -4   1   8       15.23       13.81      1.12 o
  -3   1   8        0.03        0.80      0.52 o
  -2   1   8      201.98      217.58      3.36 o
  -1   1   8        1.70        1.52      0.83 o
   0   1   8        4.31        5.35      1.17 o
   1   1   8        3.17        4.38      1.05 o
   2   1   8        0.00        1.48      1.11 o
   3   1   8      957.59      898.57      9.98 o
   4   1   8        6.15        4.35      1.27 o
   5   1   8        0.01        1.06      1.27 o
   6   1   8       29.06       30.01      1.83 o
   7   1   8       58.78       62.31      2.71 o
  -8   2   8        1.69        3.95      1.50 o
  -7   2   8        7.76        7.01      1.21 o
  -6   2   8       16.25       15.78      1.51 o
  -5   2   8      840.35      866.00      8.98 o
  -4   2   8       95.62       92.84      2.21 o
  -3   2   8      116.69      115.99      2.18 o
  -2   2   8        0.86        1.67      0.58 o
  -1   2   8      132.07      134.18      3.42 o
   0   2   8       59.85       56.49      2.15 o
   1   2   8       54.74       50.50      2.00 o
   2   2   8        1.56        2.75      0.74 o
   3   2   8      126.76      111.35      3.89 o
   4   2   8       57.19       47.28      2.44 o
   5   2   8        0.45        1.43      1.00 o
   6   2   8        0.86        2.21      1.04 o
   7   2   8       29.82       34.87      2.11 o
  -8   3   8        0.10        0.43      1.24 o
  -7   3   8        0.44        1.53      1.08 o
  -6   3   8       23.82       24.62      1.93 o
  -5   3   8       98.96       93.10      3.42 o
  -4   3   8       88.34       77.62      2.06 o
  -3   3   8        5.58        6.84      1.31 o
  -2   3   8        4.40        5.39      0.78 o
  -1   3   8      246.42      258.50      4.74 o
   0   3   8       20.57       17.38      1.26 o
   1   3   8        0.70        1.30      0.69 o
   2   3   8      342.73      338.26      4.37 o
   3   3   8      284.95      260.97      4.45 o
   4   3   8       89.52       93.34      4.89 o
   5   3   8        5.37        2.77      1.43 o
   6   3   8        0.02        0.00      0.93 o
   7   3   8        0.04        0.34      1.11 o
  -8   4   8       13.54       17.32      1.93 o
  -7   4   8       13.17       18.37      2.05 o
  -6   4   8        0.78        2.80      1.08 o
  -5   4   8       54.94       61.94      4.79 o
  -4   4   8       34.02       37.47      1.70 o
  -3   4   8       79.87       81.86      2.06 o
  -2   4   8       20.01       16.84      1.14 o
  -1   4   8      111.64      124.58      2.83 o
   0   4   8      143.83      127.53      2.89 o
   1   4   8       54.19       60.49      1.88 o
   2   4   8        9.90       11.90      0.97 o
   3   4   8      260.86      248.39      5.05 o
   4   4   8       50.95       56.10      2.45 o
   5   4   8        3.95        3.29      0.94 o
   6   4   8        0.02        0.00      0.78 o
   7   4   8        2.12        0.00      0.98 o
  -8   5   8        6.11       10.44      1.58 o
  -7   5   8        0.31        0.68      1.08 o
  -6   5   8       15.39       14.03      1.69 o
  -5   5   8        3.88        3.38      1.24 o
  -4   5   8       43.97       46.62      2.44 o
  -3   5   8       32.89       32.26      1.88 o
  -2   5   8      140.98      137.76      2.89 o
  -1   5   8       38.56       39.25      1.60 o
   0   5   8        1.55        1.75      0.74 o
   1   5   8       26.92       25.97      1.76 o
   2   5   8       17.87       15.60      1.05 o
   3   5   8      152.15      148.74      2.69 o
   4   5   8        9.83       10.49      1.08 o
   5   5   8        3.78        4.66      1.02 o
   6   5   8        3.84        2.57      0.98 o
   7   5   8        5.60        4.09      1.27 o
  -7   6   8        0.05        0.43      1.15 o
  -6   6   8        1.84        1.22      1.08 o
  -5   6   8      144.67      139.92      3.63 o
  -4   6   8        0.26        0.00      0.74 o
  -3   6   8        9.73        9.03      0.94 o
  -2   6   8       17.35       16.90      1.42 o
  -1   6   8        7.47       10.19      0.98 o
   0   6   8       36.50       32.69      1.95 o
   1   6   8       63.09       70.24      2.52 o
   2   6   8       30.42       31.59      1.50 o
   3   6   8        2.53        2.60      1.03 o
   4   6   8       26.42       30.81      1.60 o
   5   6   8        9.54        8.83      1.22 o
   6   6   8        7.52        7.32      1.27 o
   7   6   8        5.60        5.41      1.38 o
  -7   7   8       10.75       13.70      2.06 o
  -6   7   8        5.25        6.59      1.42 o
  -5   7   8      209.38      209.56      3.98 o
  -4   7   8       24.28       23.24      1.51 o
  -3   7   8      157.72      164.91      3.25 o
  -2   7   8       25.15       24.04      1.51 o
  -1   7   8      101.29      109.01      2.59 o
   0   7   8      121.62      118.23      3.81 o
   1   7   8       39.26       39.07      2.18 o
   2   7   8        0.99        1.46      0.78 o
   3   7   8        7.73        5.48      0.94 o
   4   7   8       10.74       11.65      1.22 o
   5   7   8       10.09       10.33      1.32 o
   6   7   8        7.94        8.51      1.42 o
  -7   8   8        0.27        0.00      1.39 o
  -6   8   8       10.86        9.34      1.95 o
  -5   8   8      154.42      136.94      4.10 o
  -4   8   8       30.84       32.40      2.44 o
  -3   8   8       30.21       25.51      1.85 o
  -2   8   8        0.16        0.00      0.74 o
  -1   8   8      163.17      163.52      3.54 o
   0   8   8       55.58       49.49      2.27 o
   1   8   8        6.68        5.32      1.15 o
   2   8   8       38.06       42.70      1.74 o
   3   8   8       15.05       15.35      1.27 o
   4   8   8       21.45       17.42      1.61 o
   5   8   8        8.10       11.13      1.42 o
   6   8   8       78.83       79.93      5.21 o
  -7   9   8       18.16       24.30      2.58 o
  -6   9   8        9.43       12.11      1.93 o
  -5   9   8        1.26        1.76      1.17 o
  -4   9   8       59.91       50.82      3.61 o
  -3   9   8        0.07        0.29      0.91 o
  -2   9   8        4.35        2.20      1.01 o
  -1   9   8      134.51      145.48      3.46 o
   0   9   8       32.09       32.31      2.34 o
   1   9   8        7.84        6.64      1.35 o
   2   9   8       40.54       41.82      1.83 o
   3   9   8        1.40        1.17      0.90 o
   4   9   8        1.97        2.37      1.00 o
   5   9   8        6.33        2.60      1.07 o
   6   9   8        2.73        3.71      1.32 o
  -6  10   8       27.16       24.08      2.73 o
  -5  10   8        0.35        2.75      1.17 o
  -4  10   8      214.85      192.79      5.10 o
  -3  10   8       72.21       83.02      3.24 o
  -2  10   8        8.70       10.36      1.56 o
  -1  10   8        7.73        7.27      1.35 o
   0  10   8       13.12       14.37      1.79 o
   1  10   8       54.06       58.60      2.61 o
   2  10   8       44.42       45.91      2.22 o
   3  10   8        1.33        0.00      0.95 o
   4  10   8        3.80        2.39      1.04 o
   5  10   8        1.76        0.20      1.07 o
   6  10   8        2.63        2.88      1.22 o
  -6  11   8        0.06        1.40      1.19 o
  -5  11   8        3.65        2.51      1.15 o
  -4  11   8       25.98       21.00      1.84 o
  -3  11   8      114.53      114.33      6.39 o
  -2  11   8        4.77        1.01      1.67 o
  -1  11   8       35.09       32.00      3.72 o
   0  11   8      441.51      474.02      8.33 o
   1  11   8      125.60      129.60      3.36 o
   2  11   8        7.94        6.04      1.06 o
   3  11   8       62.12       63.21      2.53 o
   4  11   8        8.29       10.84      1.38 o
   5  11   8        0.97        1.94      1.07 o
  -6  12   8        8.30        7.26      1.49 o
  -5  12   8        2.77        3.21      1.35 o
  -4  12   8       31.34       30.50      2.10 o
  -3  12   8       28.37       27.61      2.46 o
  -2  12   8       82.79       78.79      4.05 o
  -1  12   8      115.77      120.53      7.11 o
   0  12   8      470.32      481.52     10.50 o
   1  12   8       52.49       56.52      3.59 o
   2  12   8       50.31       50.54      2.35 o
   3  12   8        8.20        8.31      1.26 o
   4  12   8        1.51        1.76      1.07 o
   5  12   8       36.20       44.77      2.29 o
  -5  13   8       19.03       22.64      2.10 o
  -4  13   8       23.64       26.84      2.10 o
  -3  13   8       15.35       17.80      2.60 o
  -2  13   8       25.16       23.09      2.87 o
  -1  13   8        0.46        2.03      1.91 o
   0  13   8       40.84       39.35      3.35 o
   1  13   8        1.27        0.10      4.06 o
   2  13   8        1.82        1.47      1.06 o
   3  13   8        0.08        0.82      1.04 o
   4  13   8        2.74        3.33      1.18 o
  -4  14   8        4.90        2.03      1.39 o
  -3  14   8        0.35        0.34      1.91 o
  -2  14   8      161.01      165.89      8.46 o
  -1  14   8       37.23       38.10      3.72 o
   0  14   8      123.57      131.04      5.01 o
   1  14   8       12.92       20.22      2.75 o
   2  14   8        1.16        2.54      1.35 o
   3  14   8        9.08        9.20      1.56 o
   4  14   8       31.82       33.79      2.27 o
  -4  15   8       10.28        8.12      1.95 o
  -3  15   8       15.82       17.62      2.87 o
  -2  15   8       16.69       18.95      2.87 o
  -1  15   8       12.36       15.12      4.40 o
   0  15   8        0.12        0.00      1.44 o
   1  15   8        3.79        5.71      2.11 o
   2  15   8        1.13        2.56      1.62 o
   3  15   8        1.86        0.00      1.35 o
  -2  16   8        0.96        2.71      1.91 o
  -1  16   8        9.85       14.28      2.39 o
   0  16   8       10.86       14.24      2.39 o
   1  16   8        4.07        2.93      2.11 o
   2  16   8        1.66        3.00      1.85 o
  -7   0   9       31.32       37.51      3.56 o
  -5   0   9      958.84      978.34     14.33 o
  -3   0   9       48.59       47.18      2.67 o
  -1   0   9       85.12       90.90      4.52 o
   1   0   9       39.02       36.09      2.61 o
   3   0   9      256.55      231.86      8.12 o
   5   0   9        2.72        0.00      1.62 o
  -7   1   9        0.34        0.49      1.00 o
  -6   1   9       31.53       29.26      2.20 o
  -5   1   9      137.31      126.08      2.94 o
  -4   1   9        5.81        2.48      1.28 o
  -3   1   9       13.02       14.98      1.31 o
  -2   1   9      113.29      108.48      2.49 o
  -1   1   9       28.35       27.00      1.42 o
   0   1   9        0.04        0.00      0.65 o
   1   1   9        4.06        2.30      0.91 o
   2   1   9       55.03       43.86      2.11 o
   3   1   9      385.81      377.68      7.55 o
   4   1   9       72.60       72.79      3.81 o
   5   1   9        0.77        0.00      1.35 o
   6   1   9        1.71        1.38      1.07 o
  -7   2   9        6.33        8.26      1.37 o
  -6   2   9       15.62       20.90      4.93 o
  -5   2   9       40.12       41.69      2.75 o
  -4   2   9       69.41       70.84      2.78 o
  -3   2   9       20.26       18.05      1.78 o
  -2   2   9        9.16        9.34      0.98 o
  -1   2   9      348.27      340.53      4.83 o
   0   2   9       23.30       20.61      1.38 o
   1   2   9        9.98       10.84      1.22 o
   2   2   9       93.17       95.52      3.53 o
   3   2   9      339.66      323.20      6.15 o
   4   2   9       26.03       28.28      2.10 o
   5   2   9        8.97        9.78      1.95 o
   6   2   9        0.20        0.04      1.04 o
  -7   3   9        1.15        3.21      1.35 o
  -6   3   9        0.42        1.26      1.15 o
  -5   3   9      399.98      409.38      8.50 o
  -4   3   9       49.63       47.40      3.18 o
  -3   3   9        3.98        2.03      0.95 o
  -2   3   9       76.72       81.32      2.16 o
  -1   3   9        2.57        3.01      1.00 o
   0   3   9       53.82       57.90      2.02 o
   1   3   9       15.88       13.75      1.26 o
   2   3   9        5.06        4.06      1.15 o
   3   3   9      497.11      461.25      8.81 o
   4   3   9        2.21        1.67      1.06 o
   5   3   9        0.23        1.17      1.00 o
   6   3   9        3.24        2.30      1.26 o
  -7   4   9        2.95        2.45      1.24 o
  -6   4   9        2.08        1.93      1.24 o
  -5   4   9      413.89      436.25      7.09 o
  -4   4   9      215.06      215.01      4.48 o
  -3   4   9       24.46       19.65      1.58 o
  -2   4   9       14.80       15.34      1.85 o
  -1   4   9      194.15      182.95      3.24 o
   0   4   9      256.95      246.28      3.90 o
   1   4   9       14.23       15.42      2.11 o
   2   4   9      121.34      106.58      4.20 o
   3   4   9      314.06      294.98      4.88 o
   4   4   9       22.38       23.15      1.45 o
   5   4   9        3.36        3.52      1.07 o
   6   4   9        3.14        3.15      1.09 o
  -7   5   9        1.26        2.08      1.15 o
  -6   5   9       91.51       93.33      3.29 o
  -5   5   9        0.64        1.86      1.90 o
  -4   5   9        0.01        0.23      1.49 o
  -3   5   9        1.19        0.06      0.94 o
  -2   5   9       27.81       26.70      1.79 o
  -1   5   9      466.34      473.33      5.83 o
   0   5   9      245.46      237.23      3.80 o
   1   5   9        2.73        2.54      1.01 o
   2   5   9       32.00       33.98      3.19 o
   3   5   9        0.14        4.27      1.21 o
   4   5   9       52.67       52.03      2.36 o
   5   5   9        1.63        0.00      0.94 o
   6   5   9        1.08        2.05      1.06 o
  -7   6   9        0.53        0.00      1.08 o
  -6   6   9       23.25       23.17      2.25 o
  -5   6   9        0.61        0.00      1.22 o
  -4   6   9        0.28        0.00      1.01 o
  -3   6   9        3.65        3.59      1.04 o
  -2   6   9       27.41       26.14      1.74 o
  -1   6   9        0.54        2.37      1.01 o
   0   6   9        0.62        0.45      0.83 o
   1   6   9        0.84        1.62      0.91 o
   2   6   9       87.13       84.68      2.53 o
   3   6   9        1.14        2.07      1.28 o
   4   6   9       51.44       49.51      2.00 o
   5   6   9        6.75        6.83      1.31 o
   6   6   9        0.05        1.01      1.10 o
  -7   7   9       12.32       20.90      2.46 o
  -6   7   9        0.03        0.24      1.15 o
  -5   7   9        8.44        7.93      1.52 o
  -4   7   9        6.30        6.81      1.35 o
  -3   7   9        1.81        1.98      1.08 o
  -2   7   9        4.02        4.13      1.00 o
  -1   7   9       60.75       62.46      2.14 o
   0   7   9        9.69        6.63      1.13 o
   1   7   9        1.85        2.24      0.95 o
   2   7   9       73.90       73.47      2.51 o
   3   7   9       60.96       66.40      2.47 o
   4   7   9        2.48        2.43      1.07 o
   5   7   9        0.14        1.24      1.10 o
   6   7   9        0.12        0.30      1.14 o
  -6   8   9       19.94       21.84      2.34 o
  -5   8   9       14.41       17.42      2.35 o
  -4   8   9      150.56      146.08      4.08 o
  -3   8   9       30.83       34.10      2.18 o
  -2   8   9       55.10       56.35      2.49 o
  -1   8   9        3.42        2.03      1.01 o
   0   8   9        5.06        8.56      1.35 o
   1   8   9       41.68       45.95      2.29 o
   2   8   9       45.58       57.64      2.64 o
   3   8   9        0.01        1.04      1.66 o
   4   8   9       39.70       40.24      2.23 o
   5   8   9        6.81        8.37      1.75 o
  -6   9   9        2.57        0.00      1.27 o
  -5   9   9        3.11        1.98      1.15 o
  -4   9   9       13.64       12.18      1.67 o
  -3   9   9        4.54        6.26      1.35 o
  -2   9   9       38.20       40.33      2.33 o
  -1   9   9        2.75        3.70      1.24 o
   0   9   9       89.16       82.66      2.86 o
   1   9   9        8.14        6.09      1.35 o
   2   9   9       10.91       11.47      1.58 o
   3   9   9       35.21       36.79      2.37 o
   4   9   9        7.11        5.55      1.21 o
   5   9   9        0.02        0.00      0.94 o
  -6  10   9        2.53        2.93      1.56 o
  -5  10   9       24.92       24.10      2.10 o
  -4  10   9        0.69        0.00      1.17 o
  -3  10   9       13.38       12.28      1.95 o
  -2  10   9       22.13       21.51      4.35 o
  -1  10   9        4.09        3.04      1.35 o
   0  10   9      131.84      139.56      4.38 o
   1  10   9       76.86       81.34      2.95 o
   2  10   9        0.01        0.00      1.01 o
   3  10   9        6.18        6.67      1.67 o
   4  10   9        1.09        0.00      1.13 o
   5  10   9        0.87        1.90      1.22 o
  -5  11   9       30.69       30.13      2.33 o
  -4  11   9        5.31        3.38      1.56 o
  -3  11   9       13.49       15.16      2.06 o
  -2  11   9       33.11       34.90      2.58 o
  -1  11   9       20.54       19.41      2.76 o
   0  11   9       24.74       31.23      2.58 o
   1  11   9        2.91        4.54      1.67 o
   2  11   9        0.00        1.01      1.35 o
   3  11   9        2.80        7.35      3.01 o
   4  11   9        5.43        6.82      1.27 o
  -5  12   9        1.95        2.03      1.35 o
  -4  12   9       31.12       28.73      3.12 o
  -3  12   9        1.68        0.00      1.73 o
  -2  12   9       13.14       11.59      4.06 o
  -1  12   9       49.12       55.53      5.07 o
   0  12   9       80.40       89.79      3.63 o
   1  12   9       59.59       56.64      3.56 o
   2  12   9       83.69       83.40      3.12 o
   3  12   9        7.63        8.07      2.08 o
   4  12   9        0.06        0.00      1.10 o
  -4  13   9        8.15        7.96      1.79 o
  -3  13   9        2.25        2.71      1.91 o
  -2  13   9      101.80      117.12     11.17 o
  -1  13   9        0.76        0.29      1.62 o
   0  13   9        2.99        6.81      3.72 o
   1  13   9       14.25       20.85      2.46 o
   2  13   9        1.75        1.13      1.56 o
   3  13   9       16.75       22.02      2.15 o
  -3  14   9       20.91       17.02      2.87 o
  -2  14   9       81.31       90.41      6.09 o
  -1  14   9       77.56       80.57      4.31 o
   0  14   9       11.74       16.49      2.60 o
   1  14   9        7.61       10.47      2.71 o
   2  14   9        0.27        0.00      1.91 o
  -2  15   9       29.26       30.11      3.35 o
  -1  15   9       48.27       49.43      6.09 o
   0  15   9       23.57       23.91      3.08 o
   1  15   9        0.57        0.00      2.71 o
  -6   0  10       16.31       21.04      2.34 o
  -4   0  10     1676.90     1756.04     28.25 o
  -2   0  10       51.13       53.58      2.98 o
   0   0  10        3.16        0.00      1.17 o
   2   0  10        8.19        7.76      1.67 o
   4   0  10        0.13        2.03      2.71 o
   6   0  10        3.61        6.43      2.39 o
  -7   1  10        0.53        1.18      1.17 o
  -6   1  10       53.70       59.04      2.49 o
  -5   1  10       14.92       21.14      2.03 o
  -4   1  10       16.18       23.31      2.03 o
  -3   1  10        1.58        0.17      1.07 o
  -2   1  10       12.63       11.01      1.31 o
  -1   1  10       10.08       11.52      1.29 o
   0   1  10       51.15       46.44      1.88 o
   1   1  10       29.76       31.17      1.67 o
   2   1  10       20.23       18.11      1.67 o
   3   1  10       18.31       22.11      2.10 o
   4   1  10       19.56       16.59      3.04 o
   5   1  10        8.01        5.11      3.38 o
   6   1  10        2.15        0.00      1.85 o
  -7   2  10        1.56        3.38      1.35 o
  -6   2  10       28.22       30.85      2.37 o
  -5   2  10       44.29       51.51      3.05 o
  -4   2  10      105.21      102.86      3.38 o
  -3   2  10        0.88        0.00      1.46 o
  -2   2  10       16.11       16.82      1.43 o
  -1   2  10       17.72       18.46      1.32 o
   0   2  10       37.92       35.45      1.70 o
   1   2  10        1.42        1.50      0.95 o
   2   2  10       13.05       13.11      1.51 o
   3   2  10        0.51        1.41      1.24 o
   4   2  10       23.51       19.62      2.34 o
   5   2  10        0.63        0.86      1.55 o
   6   2  10        0.39        0.87      1.67 o
  -7   3  10        5.27        6.09      1.58 o
  -6   3  10       12.78       15.21      1.84 o
  -5   3  10       50.30       56.75      2.86 o
  -4   3  10       84.60       87.21      3.05 o
  -3   3  10        8.48       10.42      1.42 o
  -2   3  10       57.36       67.02      2.98 o
  -1   3  10       88.93       87.58      2.38 o
   0   3  10       52.90       51.76      1.93 o
   1   3  10        5.68        4.06      1.13 o
   2   3  10        5.22        3.75      1.76 o
   3   3  10       78.99       68.79      3.22 o
   4   3  10       20.54       19.26      2.19 o
   5   3  10        1.08        0.00      1.95 o
   6   3  10        0.28        1.05      1.49 o
  -7   4  10        0.01        1.56      1.89 o
  -6   4  10       40.06       39.34      2.44 o
  -5   4  10       87.12       81.95      3.63 o
  -4   4  10       34.29       35.26      2.71 o
  -3   4  10        3.99        3.85      1.24 o
  -2   4  10        1.09        1.05      1.25 o
  -1   4  10       38.42       37.13      1.92 o
   0   4  10      192.27      190.89      4.12 o
   1   4  10        1.42        0.11      1.07 o
   2   4  10        5.96        3.28      1.24 o
   3   4  10        8.57        5.16      1.42 o
   4   4  10        0.54        0.00      1.35 o
   5   4  10        1.29        0.00      1.81 o
  -6   5  10        2.39        3.21      1.35 o
  -5   5  10       13.89       16.73      2.44 o
  -4   5  10       19.37       18.05      2.34 o
  -3   5  10        1.15        0.00      0.91 o
  -2   5  10        6.61        3.42      1.06 o
  -1   5  10       29.65       33.19      1.92 o
   0   5  10        2.19        4.30      1.06 o
   1   5  10        0.86        1.22      1.08 o
   2   5  10       27.75       33.73      2.33 o
   3   5  10        3.47        1.86      1.35 o
   4   5  10        0.43        0.00      1.42 o
   5   5  10        0.73        0.04      1.42 o
  -6   6  10        1.40        2.29      1.24 o
  -5   6  10       57.34       55.61      4.44 o
  -4   6  10       55.85       49.87      3.13 o
  -3   6  10       14.71       11.68      1.37 o
  -2   6  10        2.92        2.75      1.13 o
  -1   6  10        5.96        7.97      1.64 o
   0   6  10       11.40       12.79      1.43 o
   1   6  10       17.70       18.66      1.84 o
   2   6  10        0.99        1.41      1.37 o
   3   6  10       29.22       26.79      2.88 o
   4   6  10       29.83       28.82      2.46 o
   5   6  10        6.60        7.18      1.79 o
  -6   7  10        0.31        2.97      1.56 o
  -5   7  10        1.52        2.48      1.56 o
  -4   7  10        2.50        2.22      1.15 o
  -3   7  10        0.24        0.00      1.01 o
  -2   7  10        8.77        7.09      1.21 o
  -1   7  10       52.65       50.49      3.56 o
   0   7  10       29.37       31.52      2.64 o
   1   7  10        0.00        1.06      1.15 o
   2   7  10        0.98        0.68      1.21 o
   3   7  10       17.23       18.07      1.74 o
   4   7  10        7.79        5.75      1.49 o
   5   7  10        4.05        0.36      1.79 o
  -6   8  10        1.41        1.69      1.91 o
  -5   8  10       21.91       20.26      2.40 o
  -4   8  10        0.48        0.42      1.24 o
  -3   8  10       55.80       61.11      3.77 o
  -2   8  10        9.99       13.60      1.90 o
  -1   8  10        9.04        7.55      1.73 o
   0   8  10       12.51       12.91      1.58 o
   1   8  10       27.66       30.03      3.34 o
   2   8  10        7.25        9.83      1.69 o
   3   8  10        0.14        0.00      1.24 o
   4   8  10        5.18        4.49      1.42 o
   5   8  10        1.31        3.82      1.58 o
  -5   9  10       55.32       56.45      4.53 o
  -4   9  10        0.12        0.24      1.15 o
  -3   9  10       16.55       18.09      1.84 o
  -2   9  10        3.29        4.57      1.35 o
  -1   9  10       19.64       19.09      1.84 o
   0   9  10        6.23        6.83      1.42 o
   1   9  10        1.46        0.45      1.56 o
   2   9  10       46.71       50.73      3.22 o
   3   9  10        0.94        0.85      1.35 o
   4   9  10        0.27        0.61      1.74 o
  -5  10  10        2.83        2.71      1.56 o
  -4  10  10        2.14        2.03      1.39 o
  -3  10  10       10.26       10.58      1.95 o
  -2  10  10       15.66       16.28      2.05 o
  -1  10  10        0.09        0.52      1.24 o
   0  10  10       82.31       88.22      3.76 o
   1  10  10       14.51       19.16      3.08 o
   2  10  10        6.26        9.00      1.69 o
   3  10  10        7.84        7.21      1.76 o
   4  10  10        3.13        0.34      1.67 o
  -4  11  10        1.32        1.80      1.56 o
  -3  11  10        0.00        0.00      1.39 o
  -2  11  10      177.93      195.75      5.33 o
  -1  11  10        2.55        0.58      2.05 o
   0  11  10      106.98      117.85      4.26 o
   1  11  10       18.40       22.46      2.68 o
   2  11  10        0.21        1.57      1.53 o
   3  11  10       17.63       22.31      2.46 o
  -4  12  10        3.79        5.61      1.67 o
  -3  12  10       45.27       46.68      3.08 o
  -2  12  10        2.94        6.43      2.39 o
  -1  12  10       14.21       10.15      2.39 o
   0  12  10       33.35       36.34      2.98 o
   1  12  10       96.41      104.29      4.15 o
   2  12  10        0.52        0.00      1.29 o
   3  12  10        7.13        7.89      1.95 o
  -3  13  10        0.13        2.71      1.91 o
  -2  13  10       14.15       19.26      5.41 o
  -1  13  10       41.71       45.83      4.74 o
   0  13  10        0.01        0.00      1.91 o
   1  13  10       92.58       96.39      6.77 o
   2  13  10       58.58       57.02      4.53 o
  -1  14  10       20.12       24.14      3.35 o
   0  14  10        7.87        8.12      2.39 o
  -5   0  11        2.80        7.29      2.11 o
  -3   0  11       65.80       71.43      4.78 o
  -1   0  11       59.03       62.18      5.76 o
   1   0  11       17.29       15.70      1.95 o
   3   0  11        7.52        6.56      1.79 o
   5   0  11        6.14        8.12      4.06 o
  -6   1  11       11.01       11.80      1.76 o
  -5   1  11       29.82       35.97      4.20 o
  -4   1  11      231.40      257.40      5.66 o
  -3   1  11       82.91       90.82      4.98 o
  -2   1  11        5.83        3.64      1.27 o
  -1   1  11       10.28       10.32      1.34 o
   0   1  11       27.17       30.54      1.71 o
   1   1  11        0.40        0.00      0.90 o
   2   1  11        0.01        0.00      0.86 o
   3   1  11       42.28       42.52      2.71 o
   4   1  11       25.93       26.08      2.73 o
   5   1  11        2.14        1.01      2.39 o
  -6   2  11        0.05        0.53      2.68 o
  -5   2  11       20.46       17.69      2.03 o
  -4   2  11        0.04        1.20      1.66 o
  -3   2  11       11.73       10.42      2.83 o
  -2   2  11        0.84        0.00      1.76 o
  -1   2  11        3.45        2.96      1.18 o
   0   2  11      102.52       98.72      2.49 o
   1   2  11        1.82        4.68      1.10 o
   2   2  11        1.56        2.27      1.72 o
   3   2  11        0.64        0.63      1.34 o
   4   2  11      146.80      124.56      5.11 o
   5   2  11        0.01        0.78      1.79 o
  -6   3  11        4.92        4.96      1.56 o
  -5   3  11       17.25       20.88      4.01 o
  -4   3  11       91.93       97.19      3.54 o
  -3   3  11        8.76       10.20      1.69 o
  -2   3  11       10.99       11.26      1.40 o
  -1   3  11        9.89       11.09      1.37 o
   0   3  11        6.67        5.06      1.14 o
   1   3  11        0.46        1.61      1.13 o
   2   3  11        7.38        6.46      1.95 o
   3   3  11        6.67        7.28      1.58 o
   4   3  11       46.38       45.14      3.24 o
   5   3  11       21.07       17.03      2.58 o
  -6   4  11        0.49        0.53      1.46 o
  -5   4  11        9.38       14.06      3.00 o
  -4   4  11       28.02       29.06      2.37 o
  -3   4  11        0.01        0.58      1.15 o
  -2   4  11        7.93        7.64      1.26 o
  -1   4  11       15.11       16.06      1.61 o
   0   4  11        0.07        0.36      1.06 o
   1   4  11        6.03        4.44      1.31 o
   2   4  11        0.05        0.00      1.15 o
   3   4  11       20.39       17.89      2.03 o
   4   4  11       87.57       80.46      4.57 o
   5   4  11       12.87       12.75      3.01 o
  -6   5  11        0.04        0.00      1.56 o
  -5   5  11        9.94       11.99      1.95 o
  -4   5  11       65.58       63.55      3.52 o
  -3   5  11       11.00       10.00      1.58 o
  -2   5  11        5.40        2.55      1.06 o
  -1   5  11        0.87        0.93      0.95 o
   0   5  11        2.02        3.04      1.26 o
   1   5  11        3.28        4.84      1.42 o
   2   5  11        6.59        5.41      1.49 o
   3   5  11       22.54       18.87      2.03 o
   4   5  11       10.38        9.62      1.84 o
  -5   6  11        1.47        1.80      1.56 o
  -4   6  11       90.71       85.05      5.63 o
  -3   6  11        1.03        2.05      1.16 o
  -2   6  11        0.80        1.31      1.09 o
  -1   6  11       22.47       20.52      1.74 o
   0   6  11        0.98        2.98      1.21 o
   1   6  11       43.07       42.95      2.61 o
   2   6  11        1.63        0.85      1.35 o
   3   6  11        0.38        0.32      1.42 o
   4   6  11        2.52        4.06      1.69 o
  -5   7  11        0.69        0.00      1.39 o
  -4   7  11       22.03       20.56      2.34 o
  -3   7  11        2.12        2.60      1.16 o
  -2   7  11        1.33        0.72      1.13 o
  -1   7  11        0.29        0.00      1.00 o
   0   7  11      101.97      104.30      3.46 o
   1   7  11       58.43       57.84      3.02 o
   2   7  11        3.19        3.04      1.35 o
   3   7  11        3.04        6.73      1.58 o
   4   7  11        0.15        0.14      1.42 o
  -5   8  11        2.36        4.22      1.79 o
  -4   8  11        5.66        3.89      1.35 o
  -3   8  11        0.68        1.52      1.35 o
  -2   8  11       12.78       12.09      1.51 o
  -1   8  11        0.40        0.00      1.15 o
   0   8  11       30.91       29.80      2.73 o
   1   8  11        0.04        0.00      1.24 o
   2   8  11       16.39       11.85      2.63 o
   3   8  11        3.53        2.79      1.58 o
  -4   9  11       15.78       16.51      1.84 o
  -3   9  11      121.67      126.26      5.49 o
  -2   9  11        8.31        8.26      1.66 o
  -1   9  11        6.88        7.84      1.58 o
   0   9  11       11.05       11.94      1.84 o
   1   9  11       11.85       14.86      3.67 o
   2   9  11        3.90        1.64      1.42 o
   3   9  11        2.35        3.16      2.05 o
  -4  10  11        0.88        0.90      1.56 o
  -3  10  11        8.98        7.45      1.86 o
  -2  10  11        7.78       11.63      1.89 o
  -1  10  11        4.48        1.71      1.42 o
   0  10  11        5.15        0.29      1.67 o
   1  10  11       86.45      101.81      4.26 o
   2  10  11        6.63        7.21      1.76 o
  -3  11  11        5.49        4.78      1.67 o
  -2  11  11       20.03       18.45      2.05 o
  -1  11  11        1.83        1.69      1.67 o
   0  11  11        5.58        6.77      1.95 o
   1  11  11      124.81      139.40      4.94 o
   2  11  11        5.61        6.32      1.95 o
  -2  12  11       21.95       21.66      3.38 o
  -1  12  11        2.18        0.00      1.91 o
   0  12  11       20.30       12.42      3.13 o
  -4   0  12       13.28       14.13      3.08 o
  -2   0  12       38.92       33.35      3.56 o
   0   0  12       38.91       36.01      3.79 o
   2   0  12        6.31        1.35      1.67 o
   4   0  12       25.63       27.17      3.56 o
  -5   1  12       21.80       27.86      2.44 o
  -4   1  12       78.76       86.99      4.41 o
  -3   1  12       14.08       11.77      2.03 o
  -2   1  12        1.39        0.00      1.56 o
  -1   1  12        0.57        0.00      1.00 o
   0   1  12        9.14        8.55      1.22 o
   1   1  12        0.00        0.75      1.04 o
   2   1  12        0.88        0.19      1.18 o
   3   1  12        0.62        0.20      2.01 o
   4   1  12       52.56       49.08      3.63 o
  -5   2  12        5.08        5.29      1.58 o
  -4   2  12      315.97      355.56     11.14 o
  -3   2  12       66.77       62.38      3.29 o
  -2   2  12        1.33        0.00      1.35 o
  -1   2  12       33.03       32.18      2.05 o
   0   2  12       13.88       11.98      1.42 o
   1   2  12       17.49       16.78      1.60 o
   2   2  12       11.06        5.98      1.35 o
   3   2  12        4.93        3.89      1.69 o
   4   2  12       14.78       12.61      2.34 o
  -5   3  12        1.51        0.48      1.67 o
  -4   3  12       41.66       48.85      4.92 o
  -3   3  12       16.49       15.58      2.03 o
  -2   3  12        0.97        0.16      1.24 o
  -1   3  12        3.71        2.16      1.34 o
   0   3  12       19.74       17.56      1.78 o
   1   3  12       61.97       56.11      2.42 o
   2   3  12        0.15        0.00      1.42 o
   3   3  12       19.05       18.27      2.18 o
  -5   4  12        2.91        5.10      1.87 o
  -4   4  12        0.01        0.00      1.35 o
  -3   4  12        1.67        0.85      1.42 o
  -2   4  12        3.01        3.69      1.26 o
  -1   4  12        2.44        0.00      1.13 o
   0   4  12       23.21       24.68      1.98 o
   1   4  12       29.03       28.27      2.14 o
   2   4  12        0.84        0.00      1.35 o
   3   4  12        1.76        0.00      1.49 o
  -4   5  12       11.75       12.19      2.19 o
  -3   5  12        7.59        7.46      1.58 o
  -2   5  12        0.95        0.97      1.18 o
  -1   5  12        0.61        0.51      1.13 o
   0   5  12       29.48       24.41      1.98 o
   1   5  12        0.75        0.00      1.24 o
   2   5  12        0.00        0.00      1.29 o
   3   5  12        6.37        3.20      1.64 o
  -4   6  12        1.87        2.90      1.67 o
  -3   6  12        8.50        9.82      1.84 o
  -2   6  12        0.26        0.37      1.38 o
  -1   6  12        2.02        1.49      1.21 o
   0   6  12       51.04       43.04      3.10 o
   1   6  12       10.48        8.30      1.76 o
   2   6  12        2.52        3.06      1.58 o
   3   6  12        9.24        5.29      2.19 o
  -4   7  12        0.13        1.30      1.74 o
  -3   7  12       25.09       24.80      1.98 o
  -2   7  12        0.40        0.00      1.13 o
  -1   7  12        1.78        2.91      1.31 o
   0   7  12        3.21        3.61      1.49 o
   1   7  12       13.63       13.73      2.34 o
   2   7  12        0.81        0.00      1.42 o
  -3   8  12       21.52       17.89      2.34 o
  -2   8  12        1.13        0.00      1.18 o
  -1   8  12        5.03        3.49      1.42 o
   0   8  12        7.97        8.63      1.69 o
   1   8  12       18.06       23.45      3.13 o
   2   8  12        1.82        0.42      1.79 o
  -2   9  12        8.88       10.37      1.84 o
  -1   9  12       17.64       20.65      2.18 o
   0   9  12        4.84        3.66      1.58 o
   1   9  12       33.66       34.99      3.24 o
  -1  10  12       10.01       10.89      2.23 o
   0  10  12       12.26       13.85      2.79 o
  -3   0  13       20.48       35.86      4.31 o
  -1   0  13        3.32        0.00      1.91 o
   1   0  13       40.18       39.09      4.98 o
  -3   1  13      243.22      253.97      6.09 o
  -2   1  13        0.09        0.00      1.49 o
  -1   1  13        4.94        3.04      1.49 o
   0   1  13        0.00        0.00      1.16 o
   1   1  13        4.96        4.17      1.38 o
   2   1  13        1.33        0.97      1.18 o
  -3   2  13        0.03        2.74      1.76 o
  -2   2  13        2.31        0.52      2.25 o
  -1   2  13        0.69        0.00      1.43 o
   0   2  13       14.93       12.46      1.67 o
   1   2  13        5.39        6.25      1.35 o
   2   2  13        2.31        2.71      1.43 o
  -3   3  13        2.81        2.54      1.69 o
  -2   3  13        1.85        2.54      1.69 o
  -1   3  13        2.36        0.98      1.20 o
   0   3  13        1.09        1.94      1.37 o
   1   3  13       17.81       17.05      1.74 o
   2   3  13        0.03        0.00      1.26 o
  -3   4  13        8.02       10.00      1.93 o
  -2   4  13        0.44        0.00      1.49 o
  -1   4  13        0.42        0.00      1.26 o
   0   4  13        2.16        5.11      1.59 o
   1   4  13        2.41        1.65      1.31 o
  -2   5  13        0.09        0.00      1.13 o
  -1   5  13        0.24        0.00      1.26 o
   0   5  13        8.53        6.90      1.43 o
   1   5  13        9.51        5.53      1.76 o
  -2   6  13        0.02        0.00      1.16 o
  -1   6  13        1.90        1.11      1.37 o
   0   6  13        8.13        9.57      1.84 o
 
